# Supplementary material for: Competitive Repair by Naturally Dispersed Repetitive DNA during Non-Allelic Homologous Recombination
Source: PLoS Genet. 2010 Dec 2;6(12):e1001228. doi: 10.1371/journal.pgen.1001228 (PMC2996329; doi:10.1371/journal.pgen.1001228)
Supplement: Table S3 — Pairwise comparison of global sequence identity between Ty1/Ty2. (0.52 MB XLS) [file pgen.1001228.s010.xls]

## Sheet: Ty12.identity
				Filter out self-vs-self comparison
Sequence 1	Sequence 2	% Identity		% Identity		Ty1-vs-Ty1	Ty2-vs-Ty2	Ty1-vs-Ty2
YCLWTy1-1	YCLWTy1-1	1
YCRWTy1-2	YCLWTy1-1	0.974		0.974		0.974
YCRWTy1-3	YCLWTy1-1	0.965		0.965		0.965					Ty1-vs-Ty1	Ty2-vs-Ty2	Ty1-vs-Ty2
YCRCTy1-4	YCLWTy1-1	0.973		0.973		0.973				n	1332	156	962	2450
YCRWTy1-5	YCLWTy1-1	0.971		0.971		0.971				average	0.957066	0.958647	0.739362
YLRCTy1-4	YCLWTy1-1	0.96		0.96		0.96				stdev	0.0240985	0.0475453	0.0337162
YARCTy1-1	YCLWTy1-1	0.99		0.99		0.99				min	0.859	0.794	0.646
YBLWTy1-1	YCLWTy1-1	0.925		0.925		0.925				max	0.999	0.998	0.779
YBLWTy2-1	YCLWTy1-1	0.758		0.758				0.758
YBRWTy1-2	YCLWTy1-1	0.952		0.952		0.952
YCLWTy2-1	YCLWTy1-1	0.761		0.761				0.761
YDRCTy1-1	YCLWTy1-1	0.974		0.974		0.974				% Identity	Ty1-vs-Ty1	Ty2-vs-Ty2	Ty1-vs-Ty2
YDRCTy1-2	YCLWTy1-1	0.971		0.971		0.971				0.6	0	0	0
YDRCTy1-3	YCLWTy1-1	0.907		0.907		0.907				0.65	0	0	13
YDRCTy2-1	YCLWTy1-1	0.762		0.762				0.762		0.7	0	0	147
YDRWTy1-4	YCLWTy1-1	0.975		0.975		0.975				0.75	0	0	373
YDRWTy1-5	YCLWTy1-1	0.976		0.976		0.976				0.8	0	2	429
YDRWTy2-2	YCLWTy1-1	0.759		0.759				0.759		0.85	0	0	0
YDRWTy2-3	YCLWTy1-1	0.757		0.757				0.757		0.9	28	26	0
YERCTy1-1	YCLWTy1-1	0.997		0.997		0.997				0.95	400	18	0
YERCTy1-2	YCLWTy1-1	0.927		0.927		0.927				1	904	110	0
YFLWTy2-1	YCLWTy1-1	0.762		0.762				0.762			1332	156	962
YGRCTy1-2	YCLWTy1-1	0.977		0.977		0.977
YGRCTy1-3	YCLWTy1-1	0.954		0.954		0.954
YGRCTy2-1	YCLWTy1-1	0.76		0.76				0.76
YGRWTy1-1	YCLWTy1-1	0.967		0.967		0.967
YGRWTy2-2	YCLWTy1-1	0.76		0.76				0.76
YHRCTy1-1	YCLWTy1-1	0.945		0.945		0.945
YJRWTy1-1	YCLWTy1-1	0.983		0.983		0.983
YJRWTy1-2	YCLWTy1-1	0.968		0.968		0.968
YLRCTy1-1	YCLWTy1-1	0.996		0.996		0.996
YLRCTy2-2	YCLWTy1-1	0.683		0.683				0.683
YLRWTy1-2	YCLWTy1-1	0.972		0.972		0.972
YLRWTy1-3	YCLWTy1-1	0.974		0.974		0.974
YLRWTy2-1	YCLWTy1-1	0.76		0.76				0.76
YMLWTy1-1	YCLWTy1-1	0.973		0.973		0.973
YMLWTy1-2	YCLWTy1-1	0.993		0.993		0.993
YMRCTy1-3	YCLWTy1-1	0.925		0.925		0.925
YMRCTy1-4	YCLWTy1-1	0.968		0.968		0.968
YNLCTy1-1	YCLWTy1-1	0.935		0.935		0.935
YNLCTy2-1	YCLWTy1-1	0.663		0.663				0.663
YNLWTy1-2	YCLWTy1-1	0.964		0.964		0.964
YOLWTy1-1	YCLWTy1-1	0.99		0.99		0.99
YORCTy2-1	YCLWTy1-1	0.758		0.758				0.758
YORWTy1-2	YCLWTy1-1	0.962		0.962		0.962
YORWTy2-2	YCLWTy1-1	0.757		0.757				0.757
YPLWTy1-1	YCLWTy1-1	0.996		0.996		0.996
YPRCTy1-2	YCLWTy1-1	0.979		0.979		0.979
YPRCTy1-4	YCLWTy1-1	0.971		0.971		0.971
YPRWTy1-3	YCLWTy1-1	0.974		0.974		0.974
YCLWTy1-1	YCRWTy1-2	0.974		0.974		0.974
YCRWTy1-2	YCRWTy1-2	1
YCRWTy1-3	YCRWTy1-2	0.96		0.96		0.96
YCRCTy1-4	YCRWTy1-2	0.991		0.991		0.991
YCRWTy1-5	YCRWTy1-2	0.964		0.964		0.964
YLRCTy1-4	YCRWTy1-2	0.945		0.945		0.945
YARCTy1-1	YCRWTy1-2	0.969		0.969		0.969
YBLWTy1-1	YCRWTy1-2	0.919		0.919		0.919
YBLWTy2-1	YCRWTy1-2	0.77		0.77				0.77
YBRWTy1-2	YCRWTy1-2	0.941		0.941		0.941
YCLWTy2-1	YCRWTy1-2	0.772		0.772				0.772
YDRCTy1-1	YCRWTy1-2	0.982		0.982		0.982
YDRCTy1-2	YCRWTy1-2	0.979		0.979		0.979
YDRCTy1-3	YCRWTy1-2	0.923		0.923		0.923
YDRCTy2-1	YCRWTy1-2	0.772		0.772				0.772
YDRWTy1-4	YCRWTy1-2	0.961		0.961		0.961
YDRWTy1-5	YCRWTy1-2	0.994		0.994		0.994
YDRWTy2-2	YCRWTy1-2	0.769		0.769				0.769
YDRWTy2-3	YCRWTy1-2	0.764		0.764				0.764
YERCTy1-1	YCRWTy1-2	0.976		0.976		0.976
YERCTy1-2	YCRWTy1-2	0.917		0.917		0.917
YFLWTy2-1	YCRWTy1-2	0.772		0.772				0.772
YGRCTy1-2	YCRWTy1-2	0.985		0.985		0.985
YGRCTy1-3	YCRWTy1-2	0.943		0.943		0.943
YGRCTy2-1	YCRWTy1-2	0.771		0.771				0.771
YGRWTy1-1	YCRWTy1-2	0.959		0.959		0.959
YGRWTy2-2	YCRWTy1-2	0.77		0.77				0.77
YHRCTy1-1	YCRWTy1-2	0.932		0.932		0.932
YJRWTy1-1	YCRWTy1-2	0.977		0.977		0.977
YJRWTy1-2	YCRWTy1-2	0.967		0.967		0.967
YLRCTy1-1	YCRWTy1-2	0.975		0.975		0.975
YLRCTy2-2	YCRWTy1-2	0.689		0.689				0.689
YLRWTy1-2	YCRWTy1-2	0.978		0.978		0.978
YLRWTy1-3	YCRWTy1-2	0.994		0.994		0.994
YLRWTy2-1	YCRWTy1-2	0.771		0.771				0.771
YMLWTy1-1	YCRWTy1-2	0.959		0.959		0.959
YMLWTy1-2	YCRWTy1-2	0.973		0.973		0.973
YMRCTy1-3	YCRWTy1-2	0.919		0.919		0.919
YMRCTy1-4	YCRWTy1-2	0.954		0.954		0.954
YNLCTy1-1	YCRWTy1-2	0.929		0.929		0.929
YNLCTy2-1	YCRWTy1-2	0.667		0.667				0.667
YNLWTy1-2	YCRWTy1-2	0.969		0.969		0.969
YOLWTy1-1	YCRWTy1-2	0.967		0.967		0.967
YORCTy2-1	YCRWTy1-2	0.767		0.767				0.767
YORWTy1-2	YCRWTy1-2	0.951		0.951		0.951
YORWTy2-2	YCRWTy1-2	0.768		0.768				0.768
YPLWTy1-1	YCRWTy1-2	0.976		0.976		0.976
YPRCTy1-2	YCRWTy1-2	0.983		0.983		0.983
YPRCTy1-4	YCRWTy1-2	0.956		0.956		0.956
YPRWTy1-3	YCRWTy1-2	0.96		0.96		0.96
YCLWTy1-1	YCRWTy1-3	0.965		0.965		0.965
YCRWTy1-2	YCRWTy1-3	0.96		0.96		0.96
YCRWTy1-3	YCRWTy1-3	1
YCRCTy1-4	YCRWTy1-3	0.958		0.958		0.958
YCRWTy1-5	YCRWTy1-3	0.965		0.965		0.965
YLRCTy1-4	YCRWTy1-3	0.973		0.973		0.973
YARCTy1-1	YCRWTy1-3	0.962		0.962		0.962
YBLWTy1-1	YCRWTy1-3	0.935		0.935		0.935
YBLWTy2-1	YCRWTy1-3	0.748		0.748				0.748
YBRWTy1-2	YCRWTy1-3	0.973		0.973		0.973
YCLWTy2-1	YCRWTy1-3	0.749		0.749				0.749
YDRCTy1-1	YCRWTy1-3	0.96		0.96		0.96
YDRCTy1-2	YCRWTy1-3	0.957		0.957		0.957
YDRCTy1-3	YCRWTy1-3	0.905		0.905		0.905
YDRCTy2-1	YCRWTy1-3	0.748		0.748				0.748
YDRWTy1-4	YCRWTy1-3	0.973		0.973		0.973
YDRWTy1-5	YCRWTy1-3	0.959		0.959		0.959
YDRWTy2-2	YCRWTy1-3	0.745		0.745				0.745
YDRWTy2-3	YCRWTy1-3	0.751		0.751				0.751
YERCTy1-1	YCRWTy1-3	0.967		0.967		0.967
YERCTy1-2	YCRWTy1-3	0.938		0.938		0.938
YFLWTy2-1	YCRWTy1-3	0.749		0.749				0.749
YGRCTy1-2	YCRWTy1-3	0.963		0.963		0.963
YGRCTy1-3	YCRWTy1-3	0.976		0.976		0.976
YGRCTy2-1	YCRWTy1-3	0.747		0.747				0.747
YGRWTy1-1	YCRWTy1-3	0.975		0.975		0.975
YGRWTy2-2	YCRWTy1-3	0.748		0.748				0.748
YHRCTy1-1	YCRWTy1-3	0.944		0.944		0.944
YJRWTy1-1	YCRWTy1-3	0.955		0.955		0.955
YJRWTy1-2	YCRWTy1-3	0.984		0.984		0.984
YLRCTy1-1	YCRWTy1-3	0.965		0.965		0.965
YLRCTy2-2	YCRWTy1-3	0.68		0.68				0.68
YLRWTy1-2	YCRWTy1-3	0.952		0.952		0.952
YLRWTy1-3	YCRWTy1-3	0.961		0.961		0.961
YLRWTy2-1	YCRWTy1-3	0.748		0.748				0.748
YMLWTy1-1	YCRWTy1-3	0.971		0.971		0.971
YMLWTy1-2	YCRWTy1-3	0.963		0.963		0.963
YMRCTy1-3	YCRWTy1-3	0.936		0.936		0.936
YMRCTy1-4	YCRWTy1-3	0.981		0.981		0.981
YNLCTy1-1	YCRWTy1-3	0.949		0.949		0.949
YNLCTy2-1	YCRWTy1-3	0.65		0.65				0.65
YNLWTy1-2	YCRWTy1-3	0.945		0.945		0.945
YOLWTy1-1	YCRWTy1-3	0.966		0.966		0.966
YORCTy2-1	YCRWTy1-3	0.743		0.743				0.743
YORWTy1-2	YCRWTy1-3	0.983		0.983		0.983
YORWTy2-2	YCRWTy1-3	0.745		0.745				0.745
YPLWTy1-1	YCRWTy1-3	0.965		0.965		0.965
YPRCTy1-2	YCRWTy1-3	0.958		0.958		0.958
YPRCTy1-4	YCRWTy1-3	0.963		0.963		0.963
YPRWTy1-3	YCRWTy1-3	0.972		0.972		0.972
YCLWTy1-1	YCRCTy1-4	0.973		0.973		0.973
YCRWTy1-2	YCRCTy1-4	0.991		0.991		0.991
YCRWTy1-3	YCRCTy1-4	0.958		0.958		0.958
YCRCTy1-4	YCRCTy1-4	1
YCRWTy1-5	YCRCTy1-4	0.97		0.97		0.97
YLRCTy1-4	YCRCTy1-4	0.945		0.945		0.945
YARCTy1-1	YCRCTy1-4	0.967		0.967		0.967
YBLWTy1-1	YCRCTy1-4	0.917		0.917		0.917
YBLWTy2-1	YCRCTy1-4	0.768		0.768				0.768
YBRWTy1-2	YCRCTy1-4	0.942		0.942		0.942
YCLWTy2-1	YCRCTy1-4	0.768		0.768				0.768
YDRCTy1-1	YCRCTy1-4	0.983		0.983		0.983
YDRCTy1-2	YCRCTy1-4	0.979		0.979		0.979
YDRCTy1-3	YCRCTy1-4	0.919		0.919		0.919
YDRCTy2-1	YCRCTy1-4	0.769		0.769				0.769
YDRWTy1-4	YCRCTy1-4	0.962		0.962		0.962
YDRWTy1-5	YCRCTy1-4	0.992		0.992		0.992
YDRWTy2-2	YCRCTy1-4	0.766		0.766				0.766
YDRWTy2-3	YCRCTy1-4	0.762		0.762				0.762
YERCTy1-1	YCRCTy1-4	0.973		0.973		0.973
YERCTy1-2	YCRCTy1-4	0.917		0.917		0.917
YFLWTy2-1	YCRCTy1-4	0.768		0.768				0.768
YGRCTy1-2	YCRCTy1-4	0.984		0.984		0.984
YGRCTy1-3	YCRCTy1-4	0.944		0.944		0.944
YGRCTy2-1	YCRCTy1-4	0.767		0.767				0.767
YGRWTy1-1	YCRCTy1-4	0.96		0.96		0.96
YGRWTy2-2	YCRCTy1-4	0.767		0.767				0.767
YHRCTy1-1	YCRCTy1-4	0.933		0.933		0.933
YJRWTy1-1	YCRCTy1-4	0.976		0.976		0.976
YJRWTy1-2	YCRCTy1-4	0.963		0.963		0.963
YLRCTy1-1	YCRCTy1-4	0.973		0.973		0.973
YLRCTy2-2	YCRCTy1-4	0.686		0.686				0.686
YLRWTy1-2	YCRCTy1-4	0.983		0.983		0.983
YLRWTy1-3	YCRCTy1-4	0.992		0.992		0.992
YLRWTy2-1	YCRCTy1-4	0.769		0.769				0.769
YMLWTy1-1	YCRCTy1-4	0.958		0.958		0.958
YMLWTy1-2	YCRCTy1-4	0.969		0.969		0.969
YMRCTy1-3	YCRCTy1-4	0.917		0.917		0.917
YMRCTy1-4	YCRCTy1-4	0.953		0.953		0.953
YNLCTy1-1	YCRCTy1-4	0.926		0.926		0.926
YNLCTy2-1	YCRCTy1-4	0.664		0.664				0.664
YNLWTy1-2	YCRCTy1-4	0.967		0.967		0.967
YOLWTy1-1	YCRCTy1-4	0.967		0.967		0.967
YORCTy2-1	YCRCTy1-4	0.766		0.766				0.766
YORWTy1-2	YCRCTy1-4	0.952		0.952		0.952
YORWTy2-2	YCRCTy1-4	0.765		0.765				0.765
YPLWTy1-1	YCRCTy1-4	0.974		0.974		0.974
YPRCTy1-2	YCRCTy1-4	0.98		0.98		0.98
YPRCTy1-4	YCRCTy1-4	0.961		0.961		0.961
YPRWTy1-3	YCRCTy1-4	0.961		0.961		0.961
YCLWTy1-1	YCRWTy1-5	0.971		0.971		0.971
YCRWTy1-2	YCRWTy1-5	0.964		0.964		0.964
YCRWTy1-3	YCRWTy1-5	0.965		0.965		0.965
YCRCTy1-4	YCRWTy1-5	0.97		0.97		0.97
YCRWTy1-5	YCRWTy1-5	1
YLRCTy1-4	YCRWTy1-5	0.968		0.968		0.968
YARCTy1-1	YCRWTy1-5	0.969		0.969		0.969
YBLWTy1-1	YCRWTy1-5	0.937		0.937		0.937
YBLWTy2-1	YCRWTy1-5	0.744		0.744				0.744
YBRWTy1-2	YCRWTy1-5	0.962		0.962		0.962
YCLWTy2-1	YCRWTy1-5	0.743		0.743				0.743
YDRCTy1-1	YCRWTy1-5	0.959		0.959		0.959
YDRCTy1-2	YCRWTy1-5	0.956		0.956		0.956
YDRCTy1-3	YCRWTy1-5	0.906		0.906		0.906
YDRCTy2-1	YCRWTy1-5	0.745		0.745				0.745
YDRWTy1-4	YCRWTy1-5	0.986		0.986		0.986
YDRWTy1-5	YCRWTy1-5	0.966		0.966		0.966
YDRWTy2-2	YCRWTy1-5	0.741		0.741				0.741
YDRWTy2-3	YCRWTy1-5	0.74		0.74				0.74
YERCTy1-1	YCRWTy1-5	0.969		0.969		0.969
YERCTy1-2	YCRWTy1-5	0.935		0.935		0.935
YFLWTy2-1	YCRWTy1-5	0.744		0.744				0.744
YGRCTy1-2	YCRWTy1-5	0.96		0.96		0.96
YGRCTy1-3	YCRWTy1-5	0.965		0.965		0.965
YGRCTy2-1	YCRWTy1-5	0.743		0.743				0.743
YGRWTy1-1	YCRWTy1-5	0.981		0.981		0.981
YGRWTy2-2	YCRWTy1-5	0.743		0.743				0.743
YHRCTy1-1	YCRWTy1-5	0.955		0.955		0.955
YJRWTy1-1	YCRWTy1-5	0.968		0.968		0.968
YJRWTy1-2	YCRWTy1-5	0.974		0.974		0.974
YLRCTy1-1	YCRWTy1-5	0.969		0.969		0.969
YLRCTy2-2	YCRWTy1-5	0.668		0.668				0.668
YLRWTy1-2	YCRWTy1-5	0.957		0.957		0.957
YLRWTy1-3	YCRWTy1-5	0.968		0.968		0.968
YLRWTy2-1	YCRWTy1-5	0.745		0.745				0.745
YMLWTy1-1	YCRWTy1-5	0.981		0.981		0.981
YMLWTy1-2	YCRWTy1-5	0.965		0.965		0.965
YMRCTy1-3	YCRWTy1-5	0.937		0.937		0.937
YMRCTy1-4	YCRWTy1-5	0.976		0.976		0.976
YNLCTy1-1	YCRWTy1-5	0.947		0.947		0.947
YNLCTy2-1	YCRWTy1-5	0.654		0.654				0.654
YNLWTy1-2	YCRWTy1-5	0.946		0.946		0.946
YOLWTy1-1	YCRWTy1-5	0.978		0.978		0.978
YORCTy2-1	YCRWTy1-5	0.741		0.741				0.741
YORWTy1-2	YCRWTy1-5	0.973		0.973		0.973
YORWTy2-2	YCRWTy1-5	0.741		0.741				0.741
YPLWTy1-1	YCRWTy1-5	0.969		0.969		0.969
YPRCTy1-2	YCRWTy1-5	0.961		0.961		0.961
YPRCTy1-4	YCRWTy1-5	0.983		0.983		0.983
YPRWTy1-3	YCRWTy1-5	0.985		0.985		0.985
YCLWTy1-1	YLRCTy1-4	0.96		0.96		0.96
YCRWTy1-2	YLRCTy1-4	0.945		0.945		0.945
YCRWTy1-3	YLRCTy1-4	0.973		0.973		0.973
YCRCTy1-4	YLRCTy1-4	0.945		0.945		0.945
YCRWTy1-5	YLRCTy1-4	0.968		0.968		0.968
YLRCTy1-4	YLRCTy1-4	1
YARCTy1-1	YLRCTy1-4	0.956		0.956		0.956
YBLWTy1-1	YLRCTy1-4	0.948		0.948		0.948
YBLWTy2-1	YLRCTy1-4	0.746		0.746				0.746
YBRWTy1-2	YLRCTy1-4	0.982		0.982		0.982
YCLWTy2-1	YLRCTy1-4	0.748		0.748				0.748
YDRCTy1-1	YLRCTy1-4	0.952		0.952		0.952
YDRCTy1-2	YLRCTy1-4	0.951		0.951		0.951
YDRCTy1-3	YLRCTy1-4	0.888		0.888		0.888
YDRCTy2-1	YLRCTy1-4	0.748		0.748				0.748
YDRWTy1-4	YLRCTy1-4	0.978		0.978		0.978
YDRWTy1-5	YLRCTy1-4	0.945		0.945		0.945
YDRWTy2-2	YLRCTy1-4	0.743		0.743				0.743
YDRWTy2-3	YLRCTy1-4	0.75		0.75				0.75
YERCTy1-1	YLRCTy1-4	0.96		0.96		0.96
YERCTy1-2	YLRCTy1-4	0.964		0.964		0.964
YFLWTy2-1	YLRCTy1-4	0.748		0.748				0.748
YGRCTy1-2	YLRCTy1-4	0.953		0.953		0.953
YGRCTy1-3	YLRCTy1-4	0.983		0.983		0.983
YGRCTy2-1	YLRCTy1-4	0.747		0.747				0.747
YGRWTy1-1	YLRCTy1-4	0.973		0.973		0.973
YGRWTy2-2	YLRCTy1-4	0.747		0.747				0.747
YHRCTy1-1	YLRCTy1-4	0.967		0.967		0.967
YJRWTy1-1	YLRCTy1-4	0.958		0.958		0.958
YJRWTy1-2	YLRCTy1-4	0.968		0.968		0.968
YLRCTy1-1	YLRCTy1-4	0.958		0.958		0.958
YLRCTy2-2	YLRCTy1-4	0.675		0.675				0.675
YLRWTy1-2	YLRCTy1-4	0.946		0.946		0.946
YLRWTy1-3	YLRCTy1-4	0.947		0.947		0.947
YLRWTy2-1	YLRCTy1-4	0.747		0.747				0.747
YMLWTy1-1	YLRCTy1-4	0.975		0.975		0.975
YMLWTy1-2	YLRCTy1-4	0.957		0.957		0.957
YMRCTy1-3	YLRCTy1-4	0.949		0.949		0.949
YMRCTy1-4	YLRCTy1-4	0.991		0.991		0.991
YNLCTy1-1	YLRCTy1-4	0.959		0.959		0.959
YNLCTy2-1	YLRCTy1-4	0.656		0.656				0.656
YNLWTy1-2	YLRCTy1-4	0.949		0.949		0.949
YOLWTy1-1	YLRCTy1-4	0.969		0.969		0.969
YORCTy2-1	YLRCTy1-4	0.742		0.742				0.742
YORWTy1-2	YLRCTy1-4	0.978		0.978		0.978
YORWTy2-2	YLRCTy1-4	0.742		0.742				0.742
YPLWTy1-1	YLRCTy1-4	0.958		0.958		0.958
YPRCTy1-2	YLRCTy1-4	0.947		0.947		0.947
YPRCTy1-4	YLRCTy1-4	0.972		0.972		0.972
YPRWTy1-3	YLRCTy1-4	0.978		0.978		0.978
YCLWTy1-1	YARCTy1-1	0.99		0.99		0.99
YCRWTy1-2	YARCTy1-1	0.969		0.969		0.969
YCRWTy1-3	YARCTy1-1	0.962		0.962		0.962
YCRCTy1-4	YARCTy1-1	0.967		0.967		0.967
YCRWTy1-5	YARCTy1-1	0.969		0.969		0.969
YLRCTy1-4	YARCTy1-1	0.956		0.956		0.956
YARCTy1-1	YARCTy1-1	1
YBLWTy1-1	YARCTy1-1	0.923		0.923		0.923
YBLWTy2-1	YARCTy1-1	0.762		0.762				0.762
YBRWTy1-2	YARCTy1-1	0.948		0.948		0.948
YCLWTy2-1	YARCTy1-1	0.764		0.764				0.764
YDRCTy1-1	YARCTy1-1	0.975		0.975		0.975
YDRCTy1-2	YARCTy1-1	0.976		0.976		0.976
YDRCTy1-3	YARCTy1-1	0.907		0.907		0.907
YDRCTy2-1	YARCTy1-1	0.765		0.765				0.765
YDRWTy1-4	YARCTy1-1	0.974		0.974		0.974
YDRWTy1-5	YARCTy1-1	0.972		0.972		0.972
YDRWTy2-2	YARCTy1-1	0.76		0.76				0.76
YDRWTy2-3	YARCTy1-1	0.759		0.759				0.759
YERCTy1-1	YARCTy1-1	0.99		0.99		0.99
YERCTy1-2	YARCTy1-1	0.925		0.925		0.925
YFLWTy2-1	YARCTy1-1	0.764		0.764				0.764
YGRCTy1-2	YARCTy1-1	0.977		0.977		0.977
YGRCTy1-3	YARCTy1-1	0.952		0.952		0.952
YGRCTy2-1	YARCTy1-1	0.763		0.763				0.763
YGRWTy1-1	YARCTy1-1	0.965		0.965		0.965
YGRWTy2-2	YARCTy1-1	0.763		0.763				0.763
YHRCTy1-1	YARCTy1-1	0.942		0.942		0.942
YJRWTy1-1	YARCTy1-1	0.982		0.982		0.982
YJRWTy1-2	YARCTy1-1	0.966		0.966		0.966
YLRCTy1-1	YARCTy1-1	0.99		0.99		0.99
YLRCTy2-2	YARCTy1-1	0.685		0.685				0.685
YLRWTy1-2	YARCTy1-1	0.975		0.975		0.975
YLRWTy1-3	YARCTy1-1	0.97		0.97		0.97
YLRWTy2-1	YARCTy1-1	0.763		0.763				0.763
YMLWTy1-1	YARCTy1-1	0.969		0.969		0.969
YMLWTy1-2	YARCTy1-1	0.985		0.985		0.985
YMRCTy1-3	YARCTy1-1	0.924		0.924		0.924
YMRCTy1-4	YARCTy1-1	0.965		0.965		0.965
YNLCTy1-1	YARCTy1-1	0.933		0.933		0.933
YNLCTy2-1	YARCTy1-1	0.665		0.665				0.665
YNLWTy1-2	YARCTy1-1	0.963		0.963		0.963
YOLWTy1-1	YARCTy1-1	0.98		0.98		0.98
YORCTy2-1	YARCTy1-1	0.76		0.76				0.76
YORWTy1-2	YARCTy1-1	0.959		0.959		0.959
YORWTy2-2	YARCTy1-1	0.759		0.759				0.759
YPLWTy1-1	YARCTy1-1	0.991		0.991		0.991
YPRCTy1-2	YARCTy1-1	0.985		0.985		0.985
YPRCTy1-4	YARCTy1-1	0.971		0.971		0.971
YPRWTy1-3	YARCTy1-1	0.973		0.973		0.973
YCLWTy1-1	YBLWTy1-1	0.925		0.925		0.925
YCRWTy1-2	YBLWTy1-1	0.919		0.919		0.919
YCRWTy1-3	YBLWTy1-1	0.935		0.935		0.935
YCRCTy1-4	YBLWTy1-1	0.917		0.917		0.917
YCRWTy1-5	YBLWTy1-1	0.937		0.937		0.937
YLRCTy1-4	YBLWTy1-1	0.948		0.948		0.948
YARCTy1-1	YBLWTy1-1	0.923		0.923		0.923
YBLWTy1-1	YBLWTy1-1	1
YBLWTy2-1	YBLWTy1-1	0.734		0.734				0.734
YBRWTy1-2	YBLWTy1-1	0.955		0.955		0.955
YCLWTy2-1	YBLWTy1-1	0.734		0.734				0.734
YDRCTy1-1	YBLWTy1-1	0.91		0.91		0.91
YDRCTy1-2	YBLWTy1-1	0.91		0.91		0.91
YDRCTy1-3	YBLWTy1-1	0.862		0.862		0.862
YDRCTy2-1	YBLWTy1-1	0.737		0.737				0.737
YDRWTy1-4	YBLWTy1-1	0.933		0.933		0.933
YDRWTy1-5	YBLWTy1-1	0.92		0.92		0.92
YDRWTy2-2	YBLWTy1-1	0.731		0.731				0.731
YDRWTy2-3	YBLWTy1-1	0.737		0.737				0.737
YERCTy1-1	YBLWTy1-1	0.925		0.925		0.925
YERCTy1-2	YBLWTy1-1	0.919		0.919		0.919
YFLWTy2-1	YBLWTy1-1	0.735		0.735				0.735
YGRCTy1-2	YBLWTy1-1	0.913		0.913		0.913
YGRCTy1-3	YBLWTy1-1	0.954		0.954		0.954
YGRCTy2-1	YBLWTy1-1	0.734		0.734				0.734
YGRWTy1-1	YBLWTy1-1	0.952		0.952		0.952
YGRWTy2-2	YBLWTy1-1	0.733		0.733				0.733
YHRCTy1-1	YBLWTy1-1	0.925		0.925		0.925
YJRWTy1-1	YBLWTy1-1	0.922		0.922		0.922
YJRWTy1-2	YBLWTy1-1	0.945		0.945		0.945
YLRCTy1-1	YBLWTy1-1	0.925		0.925		0.925
YLRCTy2-2	YBLWTy1-1	0.667		0.667				0.667
YLRWTy1-2	YBLWTy1-1	0.912		0.912		0.912
YLRWTy1-3	YBLWTy1-1	0.919		0.919		0.919
YLRWTy2-1	YBLWTy1-1	0.734		0.734				0.734
YMLWTy1-1	YBLWTy1-1	0.936		0.936		0.936
YMLWTy1-2	YBLWTy1-1	0.921		0.921		0.921
YMRCTy1-3	YBLWTy1-1	0.994		0.994		0.994
YMRCTy1-4	YBLWTy1-1	0.942		0.942		0.942
YNLCTy1-1	YBLWTy1-1	0.975		0.975		0.975
YNLCTy2-1	YBLWTy1-1	0.647		0.647				0.647
YNLWTy1-2	YBLWTy1-1	0.915		0.915		0.915
YOLWTy1-1	YBLWTy1-1	0.932		0.932		0.932
YORCTy2-1	YBLWTy1-1	0.733		0.733				0.733
YORWTy1-2	YBLWTy1-1	0.947		0.947		0.947
YORWTy2-2	YBLWTy1-1	0.73		0.73				0.73
YPLWTy1-1	YBLWTy1-1	0.925		0.925		0.925
YPRCTy1-2	YBLWTy1-1	0.913		0.913		0.913
YPRCTy1-4	YBLWTy1-1	0.934		0.934		0.934
YPRWTy1-3	YBLWTy1-1	0.932		0.932		0.932
YCLWTy1-1	YBLWTy2-1	0.756		0.756				0.756
YCRWTy1-2	YBLWTy2-1	0.768		0.768				0.768
YCRWTy1-3	YBLWTy2-1	0.745		0.745				0.745
YCRCTy1-4	YBLWTy2-1	0.766		0.766				0.766
YCRWTy1-5	YBLWTy2-1	0.742		0.742				0.742
YLRCTy1-4	YBLWTy2-1	0.746		0.746				0.746
YARCTy1-1	YBLWTy2-1	0.759		0.759				0.759
YBLWTy1-1	YBLWTy2-1	0.734		0.734				0.734
YBLWTy2-1	YBLWTy2-1	1
YBRWTy1-2	YBLWTy2-1	0.737		0.737				0.737
YCLWTy2-1	YBLWTy2-1	0.986		0.986			0.986
YDRCTy1-1	YBLWTy2-1	0.774		0.774				0.774
YDRCTy1-2	YBLWTy2-1	0.775		0.775				0.775
YDRCTy1-3	YBLWTy2-1	0.698		0.698				0.698
YDRCTy2-1	YBLWTy2-1	0.987		0.987			0.987
YDRWTy1-4	YBLWTy2-1	0.75		0.75				0.75
YDRWTy1-5	YBLWTy2-1	0.766		0.766				0.766
YDRWTy2-2	YBLWTy2-1	0.986		0.986			0.986
YDRWTy2-3	YBLWTy2-1	0.983		0.983			0.983
YERCTy1-1	YBLWTy2-1	0.758		0.758				0.758
YERCTy1-2	YBLWTy2-1	0.72		0.72				0.72
YFLWTy2-1	YBLWTy2-1	0.987		0.987			0.987
YGRCTy1-2	YBLWTy2-1	0.771		0.771				0.771
YGRCTy1-3	YBLWTy2-1	0.738		0.738				0.738
YGRCTy2-1	YBLWTy2-1	0.985		0.985			0.985
YGRWTy1-1	YBLWTy2-1	0.735		0.735				0.735
YGRWTy2-2	YBLWTy2-1	0.984		0.984			0.984
YHRCTy1-1	YBLWTy2-1	0.74		0.74				0.74
YJRWTy1-1	YBLWTy2-1	0.762		0.762				0.762
YJRWTy1-2	YBLWTy2-1	0.741		0.741				0.741
YLRCTy1-1	YBLWTy2-1	0.758		0.758				0.758
YLRCTy2-2	YBLWTy2-1	0.9		0.9			0.9
YLRWTy1-2	YBLWTy2-1	0.772		0.772				0.772
YLRWTy1-3	YBLWTy2-1	0.766		0.766				0.766
YLRWTy2-1	YBLWTy2-1	0.988		0.988			0.988
YMLWTy1-1	YBLWTy2-1	0.747		0.747				0.747
YMLWTy1-2	YBLWTy2-1	0.755		0.755				0.755
YMRCTy1-3	YBLWTy2-1	0.736		0.736				0.736
YMRCTy1-4	YBLWTy2-1	0.743		0.743				0.743
YNLCTy1-1	YBLWTy2-1	0.736		0.736				0.736
YNLCTy2-1	YBLWTy2-1	0.875		0.875			0.875
YNLWTy1-2	YBLWTy2-1	0.772		0.772				0.772
YOLWTy1-1	YBLWTy2-1	0.751		0.751				0.751
YORCTy2-1	YBLWTy2-1	0.982		0.982			0.982
YORWTy1-2	YBLWTy2-1	0.735		0.735				0.735
YORWTy2-2	YBLWTy2-1	0.985		0.985			0.985
YPLWTy1-1	YBLWTy2-1	0.758		0.758				0.758
YPRCTy1-2	YBLWTy2-1	0.77		0.77				0.77
YPRCTy1-4	YBLWTy2-1	0.749		0.749				0.749
YPRWTy1-3	YBLWTy2-1	0.75		0.75				0.75
YCLWTy1-1	YBRWTy1-2	0.952		0.952		0.952
YCRWTy1-2	YBRWTy1-2	0.941		0.941		0.941
YCRWTy1-3	YBRWTy1-2	0.973		0.973		0.973
YCRCTy1-4	YBRWTy1-2	0.942		0.942		0.942
YCRWTy1-5	YBRWTy1-2	0.962		0.962		0.962
YLRCTy1-4	YBRWTy1-2	0.982		0.982		0.982
YARCTy1-1	YBRWTy1-2	0.948		0.948		0.948
YBLWTy1-1	YBRWTy1-2	0.954		0.954		0.954
YBLWTy2-1	YBRWTy1-2	0.737		0.737				0.737
YBRWTy1-2	YBRWTy1-2	1
YCLWTy2-1	YBRWTy1-2	0.739		0.739				0.739
YDRCTy1-1	YBRWTy1-2	0.943		0.943		0.943
YDRCTy1-2	YBRWTy1-2	0.945		0.945		0.945
YDRCTy1-3	YBRWTy1-2	0.886		0.886		0.886
YDRCTy2-1	YBRWTy1-2	0.739		0.739				0.739
YDRWTy1-4	YBRWTy1-2	0.969		0.969		0.969
YDRWTy1-5	YBRWTy1-2	0.941		0.941		0.941
YDRWTy2-2	YBRWTy1-2	0.735		0.735				0.735
YDRWTy2-3	YBRWTy1-2	0.741		0.741				0.741
YERCTy1-1	YBRWTy1-2	0.953		0.953		0.953
YERCTy1-2	YBRWTy1-2	0.951		0.951		0.951
YFLWTy2-1	YBRWTy1-2	0.739		0.739				0.739
YGRCTy1-2	YBRWTy1-2	0.945		0.945		0.945
YGRCTy1-3	YBRWTy1-2	0.992		0.992		0.992
YGRCTy2-1	YBRWTy1-2	0.737		0.737				0.737
YGRWTy1-1	YBRWTy1-2	0.971		0.971		0.971
YGRWTy2-2	YBRWTy1-2	0.737		0.737				0.737
YHRCTy1-1	YBRWTy1-2	0.959		0.959		0.959
YJRWTy1-1	YBRWTy1-2	0.951		0.951		0.951
YJRWTy1-2	YBRWTy1-2	0.965		0.965		0.965
YLRCTy1-1	YBRWTy1-2	0.952		0.952		0.952
YLRCTy2-2	YBRWTy1-2	0.669		0.669				0.669
YLRWTy1-2	YBRWTy1-2	0.938		0.938		0.938
YLRWTy1-3	YBRWTy1-2	0.943		0.943		0.943
YLRWTy2-1	YBRWTy1-2	0.739		0.739				0.739
YMLWTy1-1	YBRWTy1-2	0.971		0.971		0.971
YMLWTy1-2	YBRWTy1-2	0.95		0.95		0.95
YMRCTy1-3	YBRWTy1-2	0.952		0.952		0.952
YMRCTy1-4	YBRWTy1-2	0.976		0.976		0.976
YNLCTy1-1	YBRWTy1-2	0.96		0.96		0.96
YNLCTy2-1	YBRWTy1-2	0.651		0.651				0.651
YNLWTy1-2	YBRWTy1-2	0.94		0.94		0.94
YOLWTy1-1	YBRWTy1-2	0.961		0.961		0.961
YORCTy2-1	YBRWTy1-2	0.734		0.734				0.734
YORWTy1-2	YBRWTy1-2	0.988		0.988		0.988
YORWTy2-2	YBRWTy1-2	0.733		0.733				0.733
YPLWTy1-1	YBRWTy1-2	0.952		0.952		0.952
YPRCTy1-2	YBRWTy1-2	0.939		0.939		0.939
YPRCTy1-4	YBRWTy1-2	0.962		0.962		0.962
YPRWTy1-3	YBRWTy1-2	0.969		0.969		0.969
YCLWTy1-1	YCLWTy2-1	0.761		0.761				0.761
YCRWTy1-2	YCLWTy2-1	0.771		0.771				0.771
YCRWTy1-3	YCLWTy2-1	0.748		0.748				0.748
YCRCTy1-4	YCLWTy2-1	0.768		0.768				0.768
YCRWTy1-5	YCLWTy2-1	0.744		0.744				0.744
YLRCTy1-4	YCLWTy2-1	0.747		0.747				0.747
YARCTy1-1	YCLWTy2-1	0.764		0.764				0.764
YBLWTy1-1	YCLWTy2-1	0.734		0.734				0.734
YBLWTy2-1	YCLWTy2-1	0.986		0.986			0.986
YBRWTy1-2	YCLWTy2-1	0.739		0.739				0.739
YCLWTy2-1	YCLWTy2-1	1
YDRCTy1-1	YCLWTy2-1	0.778		0.778				0.778
YDRCTy1-2	YCLWTy2-1	0.777		0.777				0.777
YDRCTy1-3	YCLWTy2-1	0.701		0.701				0.701
YDRCTy2-1	YCLWTy2-1	0.991		0.991			0.991
YDRWTy1-4	YCLWTy2-1	0.753		0.753				0.753
YDRWTy1-5	YCLWTy2-1	0.769		0.769				0.769
YDRWTy2-2	YCLWTy2-1	0.988		0.988			0.988
YDRWTy2-3	YCLWTy2-1	0.985		0.985			0.985
YERCTy1-1	YCLWTy2-1	0.762		0.762				0.762
YERCTy1-2	YCLWTy2-1	0.721		0.721				0.721
YFLWTy2-1	YCLWTy2-1	0.997		0.997			0.997
YGRCTy1-2	YCLWTy2-1	0.775		0.775				0.775
YGRCTy1-3	YCLWTy2-1	0.739		0.739				0.739
YGRCTy2-1	YCLWTy2-1	0.993		0.993			0.993
YGRWTy1-1	YCLWTy2-1	0.738		0.738				0.738
YGRWTy2-2	YCLWTy2-1	0.995		0.995			0.995
YHRCTy1-1	YCLWTy2-1	0.739		0.739				0.739
YJRWTy1-1	YCLWTy2-1	0.765		0.765				0.765
YJRWTy1-2	YCLWTy2-1	0.744		0.744				0.744
YLRCTy1-1	YCLWTy2-1	0.762		0.762				0.762
YLRCTy2-2	YCLWTy2-1	0.903		0.903			0.903
YLRWTy1-2	YCLWTy2-1	0.773		0.773				0.773
YLRWTy1-3	YCLWTy2-1	0.769		0.769				0.769
YLRWTy2-1	YCLWTy2-1	0.995		0.995			0.995
YMLWTy1-1	YCLWTy2-1	0.75		0.75				0.75
YMLWTy1-2	YCLWTy2-1	0.76		0.76				0.76
YMRCTy1-3	YCLWTy2-1	0.736		0.736				0.736
YMRCTy1-4	YCLWTy2-1	0.746		0.746				0.746
YNLCTy1-1	YCLWTy2-1	0.737		0.737				0.737
YNLCTy2-1	YCLWTy2-1	0.885		0.885			0.885
YNLWTy1-2	YCLWTy2-1	0.775		0.775				0.775
YOLWTy1-1	YCLWTy2-1	0.755		0.755				0.755
YORCTy2-1	YCLWTy2-1	0.987		0.987			0.987
YORWTy1-2	YCLWTy2-1	0.738		0.738				0.738
YORWTy2-2	YCLWTy2-1	0.986		0.986			0.986
YPLWTy1-1	YCLWTy2-1	0.762		0.762				0.762
YPRCTy1-2	YCLWTy2-1	0.773		0.773				0.773
YPRCTy1-4	YCLWTy2-1	0.749		0.749				0.749
YPRWTy1-3	YCLWTy2-1	0.753		0.753				0.753
YCLWTy1-1	YDRCTy1-1	0.974		0.974		0.974
YCRWTy1-2	YDRCTy1-1	0.982		0.982		0.982
YCRWTy1-3	YDRCTy1-1	0.96		0.96		0.96
YCRCTy1-4	YDRCTy1-1	0.983		0.983		0.983
YCRWTy1-5	YDRCTy1-1	0.959		0.959		0.959
YLRCTy1-4	YDRCTy1-1	0.952		0.952		0.952
YARCTy1-1	YDRCTy1-1	0.975		0.975		0.975
YBLWTy1-1	YDRCTy1-1	0.91		0.91		0.91
YBLWTy2-1	YDRCTy1-1	0.776		0.776				0.776
YBRWTy1-2	YDRCTy1-1	0.943		0.943		0.943
YCLWTy2-1	YDRCTy1-1	0.778		0.778				0.778
YDRCTy1-1	YDRCTy1-1	1
YDRCTy1-2	YDRCTy1-1	0.992		0.992		0.992
YDRCTy1-3	YDRCTy1-1	0.913		0.913		0.913
YDRCTy2-1	YDRCTy1-1	0.779		0.779				0.779
YDRWTy1-4	YDRCTy1-1	0.971		0.971		0.971
YDRWTy1-5	YDRCTy1-1	0.982		0.982		0.982
YDRWTy2-2	YDRCTy1-1	0.775		0.775				0.775
YDRWTy2-3	YDRCTy1-1	0.771		0.771				0.771
YERCTy1-1	YDRCTy1-1	0.974		0.974		0.974
YERCTy1-2	YDRCTy1-1	0.923		0.923		0.923
YFLWTy2-1	YDRCTy1-1	0.778		0.778				0.778
YGRCTy1-2	YDRCTy1-1	0.994		0.994		0.994
YGRCTy1-3	YDRCTy1-1	0.948		0.948		0.948
YGRCTy2-1	YDRCTy1-1	0.777		0.777				0.777
YGRWTy1-1	YDRCTy1-1	0.95		0.95		0.95
YGRWTy2-2	YDRCTy1-1	0.777		0.777				0.777
YHRCTy1-1	YDRCTy1-1	0.939		0.939		0.939
YJRWTy1-1	YDRCTy1-1	0.976		0.976		0.976
YJRWTy1-2	YDRCTy1-1	0.955		0.955		0.955
YLRCTy1-1	YDRCTy1-1	0.974		0.974		0.974
YLRCTy2-2	YDRCTy1-1	0.694		0.694				0.694
YLRWTy1-2	YDRCTy1-1	0.98		0.98		0.98
YLRWTy1-3	YDRCTy1-1	0.985		0.985		0.985
YLRWTy2-1	YDRCTy1-1	0.777		0.777				0.777
YMLWTy1-1	YDRCTy1-1	0.967		0.967		0.967
YMLWTy1-2	YDRCTy1-1	0.971		0.971		0.971
YMRCTy1-3	YDRCTy1-1	0.91		0.91		0.91
YMRCTy1-4	YDRCTy1-1	0.961		0.961		0.961
YNLCTy1-1	YDRCTy1-1	0.92		0.92		0.92
YNLCTy2-1	YDRCTy1-1	0.674		0.674				0.674
YNLWTy1-2	YDRCTy1-1	0.973		0.973		0.973
YOLWTy1-1	YDRCTy1-1	0.967		0.967		0.967
YORCTy2-1	YDRCTy1-1	0.773		0.773				0.773
YORWTy1-2	YDRCTy1-1	0.954		0.954		0.954
YORWTy2-2	YDRCTy1-1	0.774		0.774				0.774
YPLWTy1-1	YDRCTy1-1	0.974		0.974		0.974
YPRCTy1-2	YDRCTy1-1	0.984		0.984		0.984
YPRCTy1-4	YDRCTy1-1	0.957		0.957		0.957
YPRWTy1-3	YDRCTy1-1	0.97		0.97		0.97
YCLWTy1-1	YDRCTy1-2	0.971		0.971		0.971
YCRWTy1-2	YDRCTy1-2	0.979		0.979		0.979
YCRWTy1-3	YDRCTy1-2	0.957		0.957		0.957
YCRCTy1-4	YDRCTy1-2	0.979		0.979		0.979
YCRWTy1-5	YDRCTy1-2	0.956		0.956		0.956
YLRCTy1-4	YDRCTy1-2	0.951		0.951		0.951
YARCTy1-1	YDRCTy1-2	0.976		0.976		0.976
YBLWTy1-1	YDRCTy1-2	0.91		0.91		0.91
YBLWTy2-1	YDRCTy1-2	0.775		0.775				0.775
YBRWTy1-2	YDRCTy1-2	0.945		0.945		0.945
YCLWTy2-1	YDRCTy1-2	0.777		0.777				0.777
YDRCTy1-1	YDRCTy1-2	0.992		0.992		0.992
YDRCTy1-2	YDRCTy1-2	1
YDRCTy1-3	YDRCTy1-2	0.91		0.91		0.91
YDRCTy2-1	YDRCTy1-2	0.777		0.777				0.777
YDRWTy1-4	YDRCTy1-2	0.968		0.968		0.968
YDRWTy1-5	YDRCTy1-2	0.979		0.979		0.979
YDRWTy2-2	YDRCTy1-2	0.773		0.773				0.773
YDRWTy2-3	YDRCTy1-2	0.769		0.769				0.769
YERCTy1-1	YDRCTy1-2	0.972		0.972		0.972
YERCTy1-2	YDRCTy1-2	0.921		0.921		0.921
YFLWTy2-1	YDRCTy1-2	0.777		0.777				0.777
YGRCTy1-2	YDRCTy1-2	0.989		0.989		0.989
YGRCTy1-3	YDRCTy1-2	0.945		0.945		0.945
YGRCTy2-1	YDRCTy1-2	0.775		0.775				0.775
YGRWTy1-1	YDRCTy1-2	0.947		0.947		0.947
YGRWTy2-2	YDRCTy1-2	0.775		0.775				0.775
YHRCTy1-1	YDRCTy1-2	0.937		0.937		0.937
YJRWTy1-1	YDRCTy1-2	0.977		0.977		0.977
YJRWTy1-2	YDRCTy1-2	0.954		0.954		0.954
YLRCTy1-1	YDRCTy1-2	0.971		0.971		0.971
YLRCTy2-2	YDRCTy1-2	0.691		0.691				0.691
YLRWTy1-2	YDRCTy1-2	0.981		0.981		0.981
YLRWTy1-3	YDRCTy1-2	0.982		0.982		0.982
YLRWTy2-1	YDRCTy1-2	0.776		0.776				0.776
YMLWTy1-1	YDRCTy1-2	0.964		0.964		0.964
YMLWTy1-2	YDRCTy1-2	0.969		0.969		0.969
YMRCTy1-3	YDRCTy1-2	0.908		0.908		0.908
YMRCTy1-4	YDRCTy1-2	0.958		0.958		0.958
YNLCTy1-1	YDRCTy1-2	0.917		0.917		0.917
YNLCTy2-1	YDRCTy1-2	0.673		0.673				0.673
YNLWTy1-2	YDRCTy1-2	0.971		0.971		0.971
YOLWTy1-1	YDRCTy1-2	0.965		0.965		0.965
YORCTy2-1	YDRCTy1-2	0.772		0.772				0.772
YORWTy1-2	YDRCTy1-2	0.951		0.951		0.951
YORWTy2-2	YDRCTy1-2	0.774		0.774				0.774
YPLWTy1-1	YDRCTy1-2	0.971		0.971		0.971
YPRCTy1-2	YDRCTy1-2	0.985		0.985		0.985
YPRCTy1-4	YDRCTy1-2	0.958		0.958		0.958
YPRWTy1-3	YDRCTy1-2	0.967		0.967		0.967
YCLWTy1-1	YDRCTy1-3	0.907		0.907		0.907
YCRWTy1-2	YDRCTy1-3	0.923		0.923		0.923
YCRWTy1-3	YDRCTy1-3	0.905		0.905		0.905
YCRCTy1-4	YDRCTy1-3	0.919		0.919		0.919
YCRWTy1-5	YDRCTy1-3	0.906		0.906		0.906
YLRCTy1-4	YDRCTy1-3	0.888		0.888		0.888
YARCTy1-1	YDRCTy1-3	0.907		0.907		0.907
YBLWTy1-1	YDRCTy1-3	0.862		0.862		0.862
YBLWTy2-1	YDRCTy1-3	0.7		0.7				0.7
YBRWTy1-2	YDRCTy1-3	0.886		0.886		0.886
YCLWTy2-1	YDRCTy1-3	0.701		0.701				0.701
YDRCTy1-1	YDRCTy1-3	0.913		0.913		0.913
YDRCTy1-2	YDRCTy1-3	0.91		0.91		0.91
YDRCTy1-3	YDRCTy1-3	1
YDRCTy2-1	YDRCTy1-3	0.702		0.702				0.702
YDRWTy1-4	YDRCTy1-3	0.903		0.903		0.903
YDRWTy1-5	YDRCTy1-3	0.923		0.923		0.923
YDRWTy2-2	YDRCTy1-3	0.698		0.698				0.698
YDRWTy2-3	YDRCTy1-3	0.697		0.697				0.697
YERCTy1-1	YDRCTy1-3	0.91		0.91		0.91
YERCTy1-2	YDRCTy1-3	0.859		0.859		0.859
YFLWTy2-1	YDRCTy1-3	0.701		0.701				0.701
YGRCTy1-2	YDRCTy1-3	0.917		0.917		0.917
YGRCTy1-3	YDRCTy1-3	0.889		0.889		0.889
YGRCTy2-1	YDRCTy1-3	0.7		0.7				0.7
YGRWTy1-1	YDRCTy1-3	0.902		0.902		0.902
YGRWTy2-2	YDRCTy1-3	0.7		0.7				0.7
YHRCTy1-1	YDRCTy1-3	0.874		0.874		0.874
YJRWTy1-1	YDRCTy1-3	0.908		0.908		0.908
YJRWTy1-2	YDRCTy1-3	0.91		0.91		0.91
YLRCTy1-1	YDRCTy1-3	0.91		0.91		0.91
YLRCTy2-2	YDRCTy1-3	0.727		0.727				0.727
YLRWTy1-2	YDRCTy1-3	0.907		0.907		0.907
YLRWTy1-3	YDRCTy1-3	0.925		0.925		0.925
YLRWTy2-1	YDRCTy1-3	0.701		0.701				0.701
YMLWTy1-1	YDRCTy1-3	0.899		0.899		0.899
YMLWTy1-2	YDRCTy1-3	0.906		0.906		0.906
YMRCTy1-3	YDRCTy1-3	0.862		0.862		0.862
YMRCTy1-4	YDRCTy1-3	0.897		0.897		0.897
YNLCTy1-1	YDRCTy1-3	0.87		0.87		0.87
YNLCTy2-1	YDRCTy1-3	0.659		0.659				0.659
YNLWTy1-2	YDRCTy1-3	0.898		0.898		0.898
YOLWTy1-1	YDRCTy1-3	0.9		0.9		0.9
YORCTy2-1	YDRCTy1-3	0.697		0.697				0.697
YORWTy1-2	YDRCTy1-3	0.897		0.897		0.897
YORWTy2-2	YDRCTy1-3	0.696		0.696				0.696
YPLWTy1-1	YDRCTy1-3	0.911		0.911		0.911
YPRCTy1-2	YDRCTy1-3	0.914		0.914		0.914
YPRCTy1-4	YDRCTy1-3	0.894		0.894		0.894
YPRWTy1-3	YDRCTy1-3	0.902		0.902		0.902
YCLWTy1-1	YDRCTy2-1	0.761		0.761				0.761
YCRWTy1-2	YDRCTy2-1	0.771		0.771				0.771
YCRWTy1-3	YDRCTy2-1	0.748		0.748				0.748
YCRCTy1-4	YDRCTy2-1	0.769		0.769				0.769
YCRWTy1-5	YDRCTy2-1	0.745		0.745				0.745
YLRCTy1-4	YDRCTy2-1	0.747		0.747				0.747
YARCTy1-1	YDRCTy2-1	0.765		0.765				0.765
YBLWTy1-1	YDRCTy2-1	0.737		0.737				0.737
YBLWTy2-1	YDRCTy2-1	0.987		0.987			0.987
YBRWTy1-2	YDRCTy2-1	0.739		0.739				0.739
YCLWTy2-1	YDRCTy2-1	0.991		0.991			0.991
YDRCTy1-1	YDRCTy2-1	0.778		0.778				0.778
YDRCTy1-2	YDRCTy2-1	0.777		0.777				0.777
YDRCTy1-3	YDRCTy2-1	0.702		0.702				0.702
YDRCTy2-1	YDRCTy2-1	1
YDRWTy1-4	YDRCTy2-1	0.753		0.753				0.753
YDRWTy1-5	YDRCTy2-1	0.77		0.77				0.77
YDRWTy2-2	YDRCTy2-1	0.984		0.984			0.984
YDRWTy2-3	YDRCTy2-1	0.984		0.984			0.984
YERCTy1-1	YDRCTy2-1	0.763		0.763				0.763
YERCTy1-2	YDRCTy2-1	0.722		0.722				0.722
YFLWTy2-1	YDRCTy2-1	0.991		0.991			0.991
YGRCTy1-2	YDRCTy2-1	0.775		0.775				0.775
YGRCTy1-3	YDRCTy2-1	0.74		0.74				0.74
YGRCTy2-1	YDRCTy2-1	0.99		0.99			0.99
YGRWTy1-1	YDRCTy2-1	0.738		0.738				0.738
YGRWTy2-2	YDRCTy2-1	0.99		0.99			0.99
YHRCTy1-1	YDRCTy2-1	0.74		0.74				0.74
YJRWTy1-1	YDRCTy2-1	0.766		0.766				0.766
YJRWTy1-2	YDRCTy2-1	0.745		0.745				0.745
YLRCTy1-1	YDRCTy2-1	0.763		0.763				0.763
YLRCTy2-2	YDRCTy2-1	0.899		0.899			0.899
YLRWTy1-2	YDRCTy2-1	0.773		0.773				0.773
YLRWTy1-3	YDRCTy2-1	0.77		0.77				0.77
YLRWTy2-1	YDRCTy2-1	0.992		0.992			0.992
YMLWTy1-1	YDRCTy2-1	0.751		0.751				0.751
YMLWTy1-2	YDRCTy2-1	0.76		0.76				0.76
YMRCTy1-3	YDRCTy2-1	0.737		0.737				0.737
YMRCTy1-4	YDRCTy2-1	0.746		0.746				0.746
YNLCTy1-1	YDRCTy2-1	0.739		0.739				0.739
YNLCTy2-1	YDRCTy2-1	0.882		0.882			0.882
YNLWTy1-2	YDRCTy2-1	0.776		0.776				0.776
YOLWTy1-1	YDRCTy2-1	0.755		0.755				0.755
YORCTy2-1	YDRCTy2-1	0.986		0.986			0.986
YORWTy1-2	YDRCTy2-1	0.739		0.739				0.739
YORWTy2-2	YDRCTy2-1	0.983		0.983			0.983
YPLWTy1-1	YDRCTy2-1	0.763		0.763				0.763
YPRCTy1-2	YDRCTy2-1	0.774		0.774				0.774
YPRCTy1-4	YDRCTy2-1	0.75		0.75				0.75
YPRWTy1-3	YDRCTy2-1	0.753		0.753				0.753
YCLWTy1-1	YDRWTy1-4	0.975		0.975		0.975
YCRWTy1-2	YDRWTy1-4	0.961		0.961		0.961
YCRWTy1-3	YDRWTy1-4	0.973		0.973		0.973
YCRCTy1-4	YDRWTy1-4	0.962		0.962		0.962
YCRWTy1-5	YDRWTy1-4	0.986		0.986		0.986
YLRCTy1-4	YDRWTy1-4	0.978		0.978		0.978
YARCTy1-1	YDRWTy1-4	0.974		0.974		0.974
YBLWTy1-1	YDRWTy1-4	0.933		0.933		0.933
YBLWTy2-1	YDRWTy1-4	0.752		0.752				0.752
YBRWTy1-2	YDRWTy1-4	0.969		0.969		0.969
YCLWTy2-1	YDRWTy1-4	0.752		0.752				0.752
YDRCTy1-1	YDRWTy1-4	0.971		0.971		0.971
YDRCTy1-2	YDRWTy1-4	0.968		0.968		0.968
YDRCTy1-3	YDRWTy1-4	0.903		0.903		0.903
YDRCTy2-1	YDRWTy1-4	0.753		0.753				0.753
YDRWTy1-4	YDRWTy1-4	1
YDRWTy1-5	YDRWTy1-4	0.963		0.963		0.963
YDRWTy2-2	YDRWTy1-4	0.748		0.748				0.748
YDRWTy2-3	YDRWTy1-4	0.746		0.746				0.746
YERCTy1-1	YDRWTy1-4	0.976		0.976		0.976
YERCTy1-2	YDRWTy1-4	0.945		0.945		0.945
YFLWTy2-1	YDRWTy1-4	0.753		0.753				0.753
YGRCTy1-2	YDRWTy1-4	0.974		0.974		0.974
YGRCTy1-3	YDRWTy1-4	0.974		0.974		0.974
YGRCTy2-1	YDRWTy1-4	0.752		0.752				0.752
YGRWTy1-1	YDRWTy1-4	0.974		0.974		0.974
YGRWTy2-2	YDRWTy1-4	0.751		0.751				0.751
YHRCTy1-1	YDRWTy1-4	0.966		0.966		0.966
YJRWTy1-1	YDRWTy1-4	0.975		0.975		0.975
YJRWTy1-2	YDRWTy1-4	0.967		0.967		0.967
YLRCTy1-1	YDRWTy1-4	0.975		0.975		0.975
YLRCTy2-2	YDRWTy1-4	0.675		0.675				0.675
YLRWTy1-2	YDRWTy1-4	0.962		0.962		0.962
YLRWTy1-3	YDRWTy1-4	0.965		0.965		0.965
YLRWTy2-1	YDRWTy1-4	0.752		0.752				0.752
YMLWTy1-1	YDRWTy1-4	0.995		0.995		0.995
YMLWTy1-2	YDRWTy1-4	0.973		0.973		0.973
YMRCTy1-3	YDRWTy1-4	0.933		0.933		0.933
YMRCTy1-4	YDRWTy1-4	0.986		0.986		0.986
YNLCTy1-1	YDRWTy1-4	0.943		0.943		0.943
YNLCTy2-1	YDRWTy1-4	0.661		0.661				0.661
YNLWTy1-2	YDRWTy1-4	0.95		0.95		0.95
YOLWTy1-1	YDRWTy1-4	0.984		0.984		0.984
YORCTy2-1	YDRWTy1-4	0.747		0.747				0.747
YORWTy1-2	YDRWTy1-4	0.979		0.979		0.979
YORWTy2-2	YDRWTy1-4	0.748		0.748				0.748
YPLWTy1-1	YDRWTy1-4	0.976		0.976		0.976
YPRCTy1-2	YDRWTy1-4	0.967		0.967		0.967
YPRCTy1-4	YDRWTy1-4	0.985		0.985		0.985
YPRWTy1-3	YDRWTy1-4	0.999		0.999		0.999
YCLWTy1-1	YDRWTy1-5	0.976		0.976		0.976
YCRWTy1-2	YDRWTy1-5	0.994		0.994		0.994
YCRWTy1-3	YDRWTy1-5	0.959		0.959		0.959
YCRCTy1-4	YDRWTy1-5	0.992		0.992		0.992
YCRWTy1-5	YDRWTy1-5	0.966		0.966		0.966
YLRCTy1-4	YDRWTy1-5	0.945		0.945		0.945
YARCTy1-1	YDRWTy1-5	0.972		0.972		0.972
YBLWTy1-1	YDRWTy1-5	0.92		0.92		0.92
YBLWTy2-1	YDRWTy1-5	0.768		0.768				0.768
YBRWTy1-2	YDRWTy1-5	0.941		0.941		0.941
YCLWTy2-1	YDRWTy1-5	0.769		0.769				0.769
YDRCTy1-1	YDRWTy1-5	0.982		0.982		0.982
YDRCTy1-2	YDRWTy1-5	0.979		0.979		0.979
YDRCTy1-3	YDRWTy1-5	0.923		0.923		0.923
YDRCTy2-1	YDRWTy1-5	0.771		0.771				0.771
YDRWTy1-4	YDRWTy1-5	0.963		0.963		0.963
YDRWTy1-5	YDRWTy1-5	1
YDRWTy2-2	YDRWTy1-5	0.766		0.766				0.766
YDRWTy2-3	YDRWTy1-5	0.761		0.761				0.761
YERCTy1-1	YDRWTy1-5	0.977		0.977		0.977
YERCTy1-2	YDRWTy1-5	0.916		0.916		0.916
YFLWTy2-1	YDRWTy1-5	0.77		0.77				0.77
YGRCTy1-2	YDRWTy1-5	0.987		0.987		0.987
YGRCTy1-3	YDRWTy1-5	0.944		0.944		0.944
YGRCTy2-1	YDRWTy1-5	0.768		0.768				0.768
YGRWTy1-1	YDRWTy1-5	0.962		0.962		0.962
YGRWTy2-2	YDRWTy1-5	0.768		0.768				0.768
YHRCTy1-1	YDRWTy1-5	0.932		0.932		0.932
YJRWTy1-1	YDRWTy1-5	0.98		0.98		0.98
YJRWTy1-2	YDRWTy1-5	0.968		0.968		0.968
YLRCTy1-1	YDRWTy1-5	0.979		0.979		0.979
YLRCTy2-2	YDRWTy1-5	0.687		0.687				0.687
YLRWTy1-2	YDRWTy1-5	0.983		0.983		0.983
YLRWTy1-3	YDRWTy1-5	0.995		0.995		0.995
YLRWTy2-1	YDRWTy1-5	0.769		0.769				0.769
YMLWTy1-1	YDRWTy1-5	0.958		0.958		0.958
YMLWTy1-2	YDRWTy1-5	0.974		0.974		0.974
YMRCTy1-3	YDRWTy1-5	0.921		0.921		0.921
YMRCTy1-4	YDRWTy1-5	0.954		0.954		0.954
YNLCTy1-1	YDRWTy1-5	0.928		0.928		0.928
YNLCTy2-1	YDRWTy1-5	0.666		0.666				0.666
YNLWTy1-2	YDRWTy1-5	0.968		0.968		0.968
YOLWTy1-1	YDRWTy1-5	0.968		0.968		0.968
YORCTy2-1	YDRWTy1-5	0.766		0.766				0.766
YORWTy1-2	YDRWTy1-5	0.952		0.952		0.952
YORWTy2-2	YDRWTy1-5	0.764		0.764				0.764
YPLWTy1-1	YDRWTy1-5	0.979		0.979		0.979
YPRCTy1-2	YDRWTy1-5	0.987		0.987		0.987
YPRCTy1-4	YDRWTy1-5	0.958		0.958		0.958
YPRWTy1-3	YDRWTy1-5	0.961		0.961		0.961
YCLWTy1-1	YDRWTy2-2	0.758		0.758				0.758
YCRWTy1-2	YDRWTy2-2	0.769		0.769				0.769
YCRWTy1-3	YDRWTy2-2	0.745		0.745				0.745
YCRCTy1-4	YDRWTy2-2	0.767		0.767				0.767
YCRWTy1-5	YDRWTy2-2	0.742		0.742				0.742
YLRCTy1-4	YDRWTy2-2	0.743		0.743				0.743
YARCTy1-1	YDRWTy2-2	0.76		0.76				0.76
YBLWTy1-1	YDRWTy2-2	0.731		0.731				0.731
YBLWTy2-1	YDRWTy2-2	0.986		0.986			0.986
YBRWTy1-2	YDRWTy2-2	0.735		0.735				0.735
YCLWTy2-1	YDRWTy2-2	0.988		0.988			0.988
YDRCTy1-1	YDRWTy2-2	0.775		0.775				0.775
YDRCTy1-2	YDRWTy2-2	0.773		0.773				0.773
YDRCTy1-3	YDRWTy2-2	0.698		0.698				0.698
YDRCTy2-1	YDRWTy2-2	0.984		0.984			0.984
YDRWTy1-4	YDRWTy2-2	0.749		0.749				0.749
YDRWTy1-5	YDRWTy2-2	0.766		0.766				0.766
YDRWTy2-2	YDRWTy2-2	1
YDRWTy2-3	YDRWTy2-2	0.987		0.987			0.987
YERCTy1-1	YDRWTy2-2	0.76		0.76				0.76
YERCTy1-2	YDRWTy2-2	0.717		0.717				0.717
YFLWTy2-1	YDRWTy2-2	0.989		0.989			0.989
YGRCTy1-2	YDRWTy2-2	0.771		0.771				0.771
YGRCTy1-3	YDRWTy2-2	0.735		0.735				0.735
YGRCTy2-1	YDRWTy2-2	0.989		0.989			0.989
YGRWTy1-1	YDRWTy2-2	0.735		0.735				0.735
YGRWTy2-2	YDRWTy2-2	0.986		0.986			0.986
YHRCTy1-1	YDRWTy2-2	0.736		0.736				0.736
YJRWTy1-1	YDRWTy2-2	0.762		0.762				0.762
YJRWTy1-2	YDRWTy2-2	0.741		0.741				0.741
YLRCTy1-1	YDRWTy2-2	0.76		0.76				0.76
YLRCTy2-2	YDRWTy2-2	0.909		0.909			0.909
YLRWTy1-2	YDRWTy2-2	0.77		0.77				0.77
YLRWTy1-3	YDRWTy2-2	0.766		0.766				0.766
YLRWTy2-1	YDRWTy2-2	0.988		0.988			0.988
YMLWTy1-1	YDRWTy2-2	0.747		0.747				0.747
YMLWTy1-2	YDRWTy2-2	0.757		0.757				0.757
YMRCTy1-3	YDRWTy2-2	0.734		0.734				0.734
YMRCTy1-4	YDRWTy2-2	0.742		0.742				0.742
YNLCTy1-1	YDRWTy2-2	0.733		0.733				0.733
YNLCTy2-1	YDRWTy2-2	0.88		0.88			0.88
YNLWTy1-2	YDRWTy2-2	0.771		0.771				0.771
YOLWTy1-1	YDRWTy2-2	0.752		0.752				0.752
YORCTy2-1	YDRWTy2-2	0.991		0.991			0.991
YORWTy1-2	YDRWTy2-2	0.735		0.735				0.735
YORWTy2-2	YDRWTy2-2	0.995		0.995			0.995
YPLWTy1-1	YDRWTy2-2	0.76		0.76				0.76
YPRCTy1-2	YDRWTy2-2	0.77		0.77				0.77
YPRCTy1-4	YDRWTy2-2	0.747		0.747				0.747
YPRWTy1-3	YDRWTy2-2	0.749		0.749				0.749
YCLWTy1-1	YDRWTy2-3	0.757		0.757				0.757
YCRWTy1-2	YDRWTy2-3	0.764		0.764				0.764
YCRWTy1-3	YDRWTy2-3	0.751		0.751				0.751
YCRCTy1-4	YDRWTy2-3	0.763		0.763				0.763
YCRWTy1-5	YDRWTy2-3	0.74		0.74				0.74
YLRCTy1-4	YDRWTy2-3	0.75		0.75				0.75
YARCTy1-1	YDRWTy2-3	0.76		0.76				0.76
YBLWTy1-1	YDRWTy2-3	0.737		0.737				0.737
YBLWTy2-1	YDRWTy2-3	0.983		0.983			0.983
YBRWTy1-2	YDRWTy2-3	0.741		0.741				0.741
YCLWTy2-1	YDRWTy2-3	0.985		0.985			0.985
YDRCTy1-1	YDRWTy2-3	0.771		0.771				0.771
YDRCTy1-2	YDRWTy2-3	0.769		0.769				0.769
YDRCTy1-3	YDRWTy2-3	0.698		0.698				0.698
YDRCTy2-1	YDRWTy2-3	0.984		0.984			0.984
YDRWTy1-4	YDRWTy2-3	0.747		0.747				0.747
YDRWTy1-5	YDRWTy2-3	0.762		0.762				0.762
YDRWTy2-2	YDRWTy2-3	0.987		0.987			0.987
YDRWTy2-3	YDRWTy2-3	1
YERCTy1-1	YDRWTy2-3	0.759		0.759				0.759
YERCTy1-2	YDRWTy2-3	0.725		0.725				0.725
YFLWTy2-1	YDRWTy2-3	0.986		0.986			0.986
YGRCTy1-2	YDRWTy2-3	0.767		0.767				0.767
YGRCTy1-3	YDRWTy2-3	0.741		0.741				0.741
YGRCTy2-1	YDRWTy2-3	0.984		0.984			0.984
YGRWTy1-1	YDRWTy2-3	0.74		0.74				0.74
YGRWTy2-2	YDRWTy2-3	0.985		0.985			0.985
YHRCTy1-1	YDRWTy2-3	0.735		0.735				0.735
YJRWTy1-1	YDRWTy2-3	0.758		0.758				0.758
YJRWTy1-2	YDRWTy2-3	0.746		0.746				0.746
YLRCTy1-1	YDRWTy2-3	0.759		0.759				0.759
YLRCTy2-2	YDRWTy2-3	0.905		0.905			0.905
YLRWTy1-2	YDRWTy2-3	0.767		0.767				0.767
YLRWTy1-3	YDRWTy2-3	0.763		0.763				0.763
YLRWTy2-1	YDRWTy2-3	0.985		0.985			0.985
YMLWTy1-1	YDRWTy2-3	0.745		0.745				0.745
YMLWTy1-2	YDRWTy2-3	0.757		0.757				0.757
YMRCTy1-3	YDRWTy2-3	0.74		0.74				0.74
YMRCTy1-4	YDRWTy2-3	0.748		0.748				0.748
YNLCTy1-1	YDRWTy2-3	0.739		0.739				0.739
YNLCTy2-1	YDRWTy2-3	0.875		0.875			0.875
YNLWTy1-2	YDRWTy2-3	0.767		0.767				0.767
YOLWTy1-1	YDRWTy2-3	0.751		0.751				0.751
YORCTy2-1	YDRWTy2-3	0.982		0.982			0.982
YORWTy1-2	YDRWTy2-3	0.741		0.741				0.741
YORWTy2-2	YDRWTy2-3	0.986		0.986			0.986
YPLWTy1-1	YDRWTy2-3	0.759		0.759				0.759
YPRCTy1-2	YDRWTy2-3	0.766		0.766				0.766
YPRCTy1-4	YDRWTy2-3	0.747		0.747				0.747
YPRWTy1-3	YDRWTy2-3	0.747		0.747				0.747
YCLWTy1-1	YERCTy1-1	0.997		0.997		0.997
YCRWTy1-2	YERCTy1-1	0.976		0.976		0.976
YCRWTy1-3	YERCTy1-1	0.967		0.967		0.967
YCRCTy1-4	YERCTy1-1	0.973		0.973		0.973
YCRWTy1-5	YERCTy1-1	0.969		0.969		0.969
YLRCTy1-4	YERCTy1-1	0.96		0.96		0.96
YARCTy1-1	YERCTy1-1	0.99		0.99		0.99
YBLWTy1-1	YERCTy1-1	0.925		0.925		0.925
YBLWTy2-1	YERCTy1-1	0.76		0.76				0.76
YBRWTy1-2	YERCTy1-1	0.953		0.953		0.953
YCLWTy2-1	YERCTy1-1	0.762		0.762				0.762
YDRCTy1-1	YERCTy1-1	0.974		0.974		0.974
YDRCTy1-2	YERCTy1-1	0.972		0.972		0.972
YDRCTy1-3	YERCTy1-1	0.91		0.91		0.91
YDRCTy2-1	YERCTy1-1	0.763		0.763				0.763
YDRWTy1-4	YERCTy1-1	0.976		0.976		0.976
YDRWTy1-5	YERCTy1-1	0.977		0.977		0.977
YDRWTy2-2	YERCTy1-1	0.76		0.76				0.76
YDRWTy2-3	YERCTy1-1	0.758		0.758				0.758
YERCTy1-1	YERCTy1-1	1
YERCTy1-2	YERCTy1-1	0.927		0.927		0.927
YFLWTy2-1	YERCTy1-1	0.763		0.763				0.763
YGRCTy1-2	YERCTy1-1	0.98		0.98		0.98
YGRCTy1-3	YERCTy1-1	0.954		0.954		0.954
YGRCTy2-1	YERCTy1-1	0.761		0.761				0.761
YGRWTy1-1	YERCTy1-1	0.966		0.966		0.966
YGRWTy2-2	YERCTy1-1	0.761		0.761				0.761
YHRCTy1-1	YERCTy1-1	0.946		0.946		0.946
YJRWTy1-1	YERCTy1-1	0.984		0.984		0.984
YJRWTy1-2	YERCTy1-1	0.967		0.967		0.967
YLRCTy1-1	YERCTy1-1	0.998		0.998		0.998
YLRCTy2-2	YERCTy1-1	0.685		0.685				0.685
YLRWTy1-2	YERCTy1-1	0.974		0.974		0.974
YLRWTy1-3	YERCTy1-1	0.976		0.976		0.976
YLRWTy2-1	YERCTy1-1	0.761		0.761				0.761
YMLWTy1-1	YERCTy1-1	0.974		0.974		0.974
YMLWTy1-2	YERCTy1-1	0.995		0.995		0.995
YMRCTy1-3	YERCTy1-1	0.926		0.926		0.926
YMRCTy1-4	YERCTy1-1	0.969		0.969		0.969
YNLCTy1-1	YERCTy1-1	0.935		0.935		0.935
YNLCTy2-1	YERCTy1-1	0.664		0.664				0.664
YNLWTy1-2	YERCTy1-1	0.963		0.963		0.963
YOLWTy1-1	YERCTy1-1	0.989		0.989		0.989
YORCTy2-1	YERCTy1-1	0.76		0.76				0.76
YORWTy1-2	YERCTy1-1	0.963		0.963		0.963
YORWTy2-2	YERCTy1-1	0.758		0.758				0.758
YPLWTy1-1	YERCTy1-1	0.998		0.998		0.998
YPRCTy1-2	YERCTy1-1	0.979		0.979		0.979
YPRCTy1-4	YERCTy1-1	0.972		0.972		0.972
YPRWTy1-3	YERCTy1-1	0.975		0.975		0.975
YCLWTy1-1	YERCTy1-2	0.927		0.927		0.927
YCRWTy1-2	YERCTy1-2	0.917		0.917		0.917
YCRWTy1-3	YERCTy1-2	0.938		0.938		0.938
YCRCTy1-4	YERCTy1-2	0.917		0.917		0.917
YCRWTy1-5	YERCTy1-2	0.935		0.935		0.935
YLRCTy1-4	YERCTy1-2	0.964		0.964		0.964
YARCTy1-1	YERCTy1-2	0.925		0.925		0.925
YBLWTy1-1	YERCTy1-2	0.919		0.919		0.919
YBLWTy2-1	YERCTy1-2	0.721		0.721				0.721
YBRWTy1-2	YERCTy1-2	0.951		0.951		0.951
YCLWTy2-1	YERCTy1-2	0.722		0.722				0.722
YDRCTy1-1	YERCTy1-2	0.923		0.923		0.923
YDRCTy1-2	YERCTy1-2	0.921		0.921		0.921
YDRCTy1-3	YERCTy1-2	0.859		0.859		0.859
YDRCTy2-1	YERCTy1-2	0.722		0.722				0.722
YDRWTy1-4	YERCTy1-2	0.945		0.945		0.945
YDRWTy1-5	YERCTy1-2	0.916		0.916		0.916
YDRWTy2-2	YERCTy1-2	0.717		0.717				0.717
YDRWTy2-3	YERCTy1-2	0.725		0.725				0.725
YERCTy1-1	YERCTy1-2	0.927		0.927		0.927
YERCTy1-2	YERCTy1-2	1
YFLWTy2-1	YERCTy1-2	0.722		0.722				0.722
YGRCTy1-2	YERCTy1-2	0.924		0.924		0.924
YGRCTy1-3	YERCTy1-2	0.952		0.952		0.952
YGRCTy2-1	YERCTy1-2	0.721		0.721				0.721
YGRWTy1-1	YERCTy1-2	0.941		0.941		0.941
YGRWTy2-2	YERCTy1-2	0.723		0.723				0.723
YHRCTy1-1	YERCTy1-2	0.937		0.937		0.937
YJRWTy1-1	YERCTy1-2	0.929		0.929		0.929
YJRWTy1-2	YERCTy1-2	0.935		0.935		0.935
YLRCTy1-1	YERCTy1-2	0.927		0.927		0.927
YLRCTy2-2	YERCTy1-2	0.649		0.649				0.649
YLRWTy1-2	YERCTy1-2	0.918		0.918		0.918
YLRWTy1-3	YERCTy1-2	0.918		0.918		0.918
YLRWTy2-1	YERCTy1-2	0.721		0.721				0.721
YMLWTy1-1	YERCTy1-2	0.944		0.944		0.944
YMLWTy1-2	YERCTy1-2	0.931		0.931		0.931
YMRCTy1-3	YERCTy1-2	0.921		0.921		0.921
YMRCTy1-4	YERCTy1-2	0.956		0.956		0.956
YNLCTy1-1	YERCTy1-2	0.929		0.929		0.929
YNLCTy2-1	YERCTy1-2	0.679		0.679				0.679
YNLWTy1-2	YERCTy1-2	0.92		0.92		0.92
YOLWTy1-1	YERCTy1-2	0.937		0.937		0.937
YORCTy2-1	YERCTy1-2	0.717		0.717				0.717
YORWTy1-2	YERCTy1-2	0.947		0.947		0.947
YORWTy2-2	YERCTy1-2	0.716		0.716				0.716
YPLWTy1-1	YERCTy1-2	0.927		0.927		0.927
YPRCTy1-2	YERCTy1-2	0.92		0.92		0.92
YPRCTy1-4	YERCTy1-2	0.94		0.94		0.94
YPRWTy1-3	YERCTy1-2	0.944		0.944		0.944
YCLWTy1-1	YFLWTy2-1	0.761		0.761				0.761
YCRWTy1-2	YFLWTy2-1	0.772		0.772				0.772
YCRWTy1-3	YFLWTy2-1	0.749		0.749				0.749
YCRCTy1-4	YFLWTy2-1	0.769		0.769				0.769
YCRWTy1-5	YFLWTy2-1	0.744		0.744				0.744
YLRCTy1-4	YFLWTy2-1	0.748		0.748				0.748
YARCTy1-1	YFLWTy2-1	0.764		0.764				0.764
YBLWTy1-1	YFLWTy2-1	0.735		0.735				0.735
YBLWTy2-1	YFLWTy2-1	0.987		0.987			0.987
YBRWTy1-2	YFLWTy2-1	0.738		0.738				0.738
YCLWTy2-1	YFLWTy2-1	0.997		0.997			0.997
YDRCTy1-1	YFLWTy2-1	0.779		0.779				0.779
YDRCTy1-2	YFLWTy2-1	0.777		0.777				0.777
YDRCTy1-3	YFLWTy2-1	0.702		0.702				0.702
YDRCTy2-1	YFLWTy2-1	0.991		0.991			0.991
YDRWTy1-4	YFLWTy2-1	0.753		0.753				0.753
YDRWTy1-5	YFLWTy2-1	0.77		0.77				0.77
YDRWTy2-2	YFLWTy2-1	0.989		0.989			0.989
YDRWTy2-3	YFLWTy2-1	0.986		0.986			0.986
YERCTy1-1	YFLWTy2-1	0.763		0.763				0.763
YERCTy1-2	YFLWTy2-1	0.722		0.722				0.722
YFLWTy2-1	YFLWTy2-1	1
YGRCTy1-2	YFLWTy2-1	0.775		0.775				0.775
YGRCTy1-3	YFLWTy2-1	0.741		0.741				0.741
YGRCTy2-1	YFLWTy2-1	0.995		0.995			0.995
YGRWTy1-1	YFLWTy2-1	0.738		0.738				0.738
YGRWTy2-2	YFLWTy2-1	0.998		0.998			0.998
YHRCTy1-1	YFLWTy2-1	0.739		0.739				0.739
YJRWTy1-1	YFLWTy2-1	0.766		0.766				0.766
YJRWTy1-2	YFLWTy2-1	0.745		0.745				0.745
YLRCTy1-1	YFLWTy2-1	0.762		0.762				0.762
YLRCTy2-2	YFLWTy2-1	0.905		0.905			0.905
YLRWTy1-2	YFLWTy2-1	0.774		0.774				0.774
YLRWTy1-3	YFLWTy2-1	0.77		0.77				0.77
YLRWTy2-1	YFLWTy2-1	0.995		0.995			0.995
YMLWTy1-1	YFLWTy2-1	0.751		0.751				0.751
YMLWTy1-2	YFLWTy2-1	0.76		0.76				0.76
YMRCTy1-3	YFLWTy2-1	0.737		0.737				0.737
YMRCTy1-4	YFLWTy2-1	0.746		0.746				0.746
YNLCTy1-1	YFLWTy2-1	0.737		0.737				0.737
YNLCTy2-1	YFLWTy2-1	0.884		0.884			0.884
YNLWTy1-2	YFLWTy2-1	0.775		0.775				0.775
YOLWTy1-1	YFLWTy2-1	0.755		0.755				0.755
YORCTy2-1	YFLWTy2-1	0.986		0.986			0.986
YORWTy1-2	YFLWTy2-1	0.739		0.739				0.739
YORWTy2-2	YFLWTy2-1	0.987		0.987			0.987
YPLWTy1-1	YFLWTy2-1	0.763		0.763				0.763
YPRCTy1-2	YFLWTy2-1	0.774		0.774				0.774
YPRCTy1-4	YFLWTy2-1	0.75		0.75				0.75
YPRWTy1-3	YFLWTy2-1	0.753		0.753				0.753
YCLWTy1-1	YGRCTy1-2	0.977		0.977		0.977
YCRWTy1-2	YGRCTy1-2	0.985		0.985		0.985
YCRWTy1-3	YGRCTy1-2	0.963		0.963		0.963
YCRCTy1-4	YGRCTy1-2	0.984		0.984		0.984
YCRWTy1-5	YGRCTy1-2	0.96		0.96		0.96
YLRCTy1-4	YGRCTy1-2	0.953		0.953		0.953
YARCTy1-1	YGRCTy1-2	0.977		0.977		0.977
YBLWTy1-1	YGRCTy1-2	0.912		0.912		0.912
YBLWTy2-1	YGRCTy1-2	0.773		0.773				0.773
YBRWTy1-2	YGRCTy1-2	0.945		0.945		0.945
YCLWTy2-1	YGRCTy1-2	0.775		0.775				0.775
YDRCTy1-1	YGRCTy1-2	0.994		0.994		0.994
YDRCTy1-2	YGRCTy1-2	0.989		0.989		0.989
YDRCTy1-3	YGRCTy1-2	0.917		0.917		0.917
YDRCTy2-1	YGRCTy1-2	0.776		0.776				0.776
YDRWTy1-4	YGRCTy1-2	0.974		0.974		0.974
YDRWTy1-5	YGRCTy1-2	0.987		0.987		0.987
YDRWTy2-2	YGRCTy1-2	0.771		0.771				0.771
YDRWTy2-3	YGRCTy1-2	0.767		0.767				0.767
YERCTy1-1	YGRCTy1-2	0.98		0.98		0.98
YERCTy1-2	YGRCTy1-2	0.924		0.924		0.924
YFLWTy2-1	YGRCTy1-2	0.775		0.775				0.775
YGRCTy1-2	YGRCTy1-2	1
YGRCTy1-3	YGRCTy1-2	0.95		0.95		0.95
YGRCTy2-1	YGRCTy1-2	0.774		0.774				0.774
YGRWTy1-1	YGRCTy1-2	0.953		0.953		0.953
YGRWTy2-2	YGRCTy1-2	0.774		0.774				0.774
YHRCTy1-1	YGRCTy1-2	0.942		0.942		0.942
YJRWTy1-1	YGRCTy1-2	0.981		0.981		0.981
YJRWTy1-2	YGRCTy1-2	0.958		0.958		0.958
YLRCTy1-1	YGRCTy1-2	0.98		0.98		0.98
YLRCTy2-2	YGRCTy1-2	0.691		0.691				0.691
YLRWTy1-2	YGRCTy1-2	0.986		0.986		0.986
YLRWTy1-3	YGRCTy1-2	0.988		0.988		0.988
YLRWTy2-1	YGRCTy1-2	0.774		0.774				0.774
YMLWTy1-1	YGRCTy1-2	0.97		0.97		0.97
YMLWTy1-2	YGRCTy1-2	0.977		0.977		0.977
YMRCTy1-3	YGRCTy1-2	0.913		0.913		0.913
YMRCTy1-4	YGRCTy1-2	0.961		0.961		0.961
YNLCTy1-1	YGRCTy1-2	0.922		0.922		0.922
YNLCTy2-1	YGRCTy1-2	0.671		0.671				0.671
YNLWTy1-2	YGRCTy1-2	0.973		0.973		0.973
YOLWTy1-1	YGRCTy1-2	0.97		0.97		0.97
YORCTy2-1	YGRCTy1-2	0.77		0.77				0.77
YORWTy1-2	YGRCTy1-2	0.956		0.956		0.956
YORWTy2-2	YGRCTy1-2	0.77		0.77				0.77
YPLWTy1-1	YGRCTy1-2	0.98		0.98		0.98
YPRCTy1-2	YGRCTy1-2	0.99		0.99		0.99
YPRCTy1-4	YGRCTy1-2	0.961		0.961		0.961
YPRWTy1-3	YGRCTy1-2	0.973		0.973		0.973
YCLWTy1-1	YGRCTy1-3	0.954		0.954		0.954
YCRWTy1-2	YGRCTy1-3	0.943		0.943		0.943
YCRWTy1-3	YGRCTy1-3	0.976		0.976		0.976
YCRCTy1-4	YGRCTy1-3	0.944		0.944		0.944
YCRWTy1-5	YGRCTy1-3	0.965		0.965		0.965
YLRCTy1-4	YGRCTy1-3	0.983		0.983		0.983
YARCTy1-1	YGRCTy1-3	0.952		0.952		0.952
YBLWTy1-1	YGRCTy1-3	0.954		0.954		0.954
YBLWTy2-1	YGRCTy1-3	0.738		0.738				0.738
YBRWTy1-2	YGRCTy1-3	0.992		0.992		0.992
YCLWTy2-1	YGRCTy1-3	0.739		0.739				0.739
YDRCTy1-1	YGRCTy1-3	0.948		0.948		0.948
YDRCTy1-2	YGRCTy1-3	0.945		0.945		0.945
YDRCTy1-3	YGRCTy1-3	0.889		0.889		0.889
YDRCTy2-1	YGRCTy1-3	0.74		0.74				0.74
YDRWTy1-4	YGRCTy1-3	0.974		0.974		0.974
YDRWTy1-5	YGRCTy1-3	0.944		0.944		0.944
YDRWTy2-2	YGRCTy1-3	0.734		0.734				0.734
YDRWTy2-3	YGRCTy1-3	0.741		0.741				0.741
YERCTy1-1	YGRCTy1-3	0.954		0.954		0.954
YERCTy1-2	YGRCTy1-3	0.952		0.952		0.952
YFLWTy2-1	YGRCTy1-3	0.741		0.741				0.741
YGRCTy1-2	YGRCTy1-3	0.95		0.95		0.95
YGRCTy1-3	YGRCTy1-3	1
YGRCTy2-1	YGRCTy1-3	0.74		0.74				0.74
YGRWTy1-1	YGRCTy1-3	0.973		0.973		0.973
YGRWTy2-2	YGRCTy1-3	0.74		0.74				0.74
YHRCTy1-1	YGRCTy1-3	0.96		0.96		0.96
YJRWTy1-1	YGRCTy1-3	0.953		0.953		0.953
YJRWTy1-2	YGRCTy1-3	0.967		0.967		0.967
YLRCTy1-1	YGRCTy1-3	0.954		0.954		0.954
YLRCTy2-2	YGRCTy1-3	0.671		0.671				0.671
YLRWTy1-2	YGRCTy1-3	0.943		0.943		0.943
YLRWTy1-3	YGRCTy1-3	0.947		0.947		0.947
YLRWTy2-1	YGRCTy1-3	0.739		0.739				0.739
YMLWTy1-1	YGRCTy1-3	0.975		0.975		0.975
YMLWTy1-2	YGRCTy1-3	0.951		0.951		0.951
YMRCTy1-3	YGRCTy1-3	0.954		0.954		0.954
YMRCTy1-4	YGRCTy1-3	0.978		0.978		0.978
YNLCTy1-1	YGRCTy1-3	0.963		0.963		0.963
YNLCTy2-1	YGRCTy1-3	0.651		0.651				0.651
YNLWTy1-2	YGRCTy1-3	0.943		0.943		0.943
YOLWTy1-1	YGRCTy1-3	0.962		0.962		0.962
YORCTy2-1	YGRCTy1-3	0.734		0.734				0.734
YORWTy1-2	YGRCTy1-3	0.99		0.99		0.99
YORWTy2-2	YGRCTy1-3	0.734		0.734				0.734
YPLWTy1-1	YGRCTy1-3	0.954		0.954		0.954
YPRCTy1-2	YGRCTy1-3	0.943		0.943		0.943
YPRCTy1-4	YGRCTy1-3	0.965		0.965		0.965
YPRWTy1-3	YGRCTy1-3	0.973		0.973		0.973
YCLWTy1-1	YGRCTy2-1	0.76		0.76				0.76
YCRWTy1-2	YGRCTy2-1	0.77		0.77				0.77
YCRWTy1-3	YGRCTy2-1	0.747		0.747				0.747
YCRCTy1-4	YGRCTy2-1	0.767		0.767				0.767
YCRWTy1-5	YGRCTy2-1	0.743		0.743				0.743
YLRCTy1-4	YGRCTy2-1	0.746		0.746				0.746
YARCTy1-1	YGRCTy2-1	0.763		0.763				0.763
YBLWTy1-1	YGRCTy2-1	0.733		0.733				0.733
YBLWTy2-1	YGRCTy2-1	0.985		0.985			0.985
YBRWTy1-2	YGRCTy2-1	0.737		0.737				0.737
YCLWTy2-1	YGRCTy2-1	0.993		0.993			0.993
YDRCTy1-1	YGRCTy2-1	0.777		0.777				0.777
YDRCTy1-2	YGRCTy2-1	0.776		0.776				0.776
YDRCTy1-3	YGRCTy2-1	0.7		0.7				0.7
YDRCTy2-1	YGRCTy2-1	0.99		0.99			0.99
YDRWTy1-4	YGRCTy2-1	0.751		0.751				0.751
YDRWTy1-5	YGRCTy2-1	0.768		0.768				0.768
YDRWTy2-2	YGRCTy2-1	0.989		0.989			0.989
YDRWTy2-3	YGRCTy2-1	0.984		0.984			0.984
YERCTy1-1	YGRCTy2-1	0.761		0.761				0.761
YERCTy1-2	YGRCTy2-1	0.72		0.72				0.72
YFLWTy2-1	YGRCTy2-1	0.995		0.995			0.995
YGRCTy1-2	YGRCTy2-1	0.774		0.774				0.774
YGRCTy1-3	YGRCTy2-1	0.74		0.74				0.74
YGRCTy2-1	YGRCTy2-1	1
YGRWTy1-1	YGRCTy2-1	0.737		0.737				0.737
YGRWTy2-2	YGRCTy2-1	0.993		0.993			0.993
YHRCTy1-1	YGRCTy2-1	0.739		0.739				0.739
YJRWTy1-1	YGRCTy2-1	0.764		0.764				0.764
YJRWTy1-2	YGRCTy2-1	0.743		0.743				0.743
YLRCTy1-1	YGRCTy2-1	0.761		0.761				0.761
YLRCTy2-2	YGRCTy2-1	0.905		0.905			0.905
YLRWTy1-2	YGRCTy2-1	0.772		0.772				0.772
YLRWTy1-3	YGRCTy2-1	0.768		0.768				0.768
YLRWTy2-1	YGRCTy2-1	0.994		0.994			0.994
YMLWTy1-1	YGRCTy2-1	0.749		0.749				0.749
YMLWTy1-2	YGRCTy2-1	0.758		0.758				0.758
YMRCTy1-3	YGRCTy2-1	0.735		0.735				0.735
YMRCTy1-4	YGRCTy2-1	0.745		0.745				0.745
YNLCTy1-1	YGRCTy2-1	0.734		0.734				0.734
YNLCTy2-1	YGRCTy2-1	0.886		0.886			0.886
YNLWTy1-2	YGRCTy2-1	0.773		0.773				0.773
YOLWTy1-1	YGRCTy2-1	0.753		0.753				0.753
YORCTy2-1	YGRCTy2-1	0.986		0.986			0.986
YORWTy1-2	YGRCTy2-1	0.737		0.737				0.737
YORWTy2-2	YGRCTy2-1	0.987		0.987			0.987
YPLWTy1-1	YGRCTy2-1	0.761		0.761				0.761
YPRCTy1-2	YGRCTy2-1	0.772		0.772				0.772
YPRCTy1-4	YGRCTy2-1	0.749		0.749				0.749
YPRWTy1-3	YGRCTy2-1	0.751		0.751				0.751
YCLWTy1-1	YGRWTy1-1	0.967		0.967		0.967
YCRWTy1-2	YGRWTy1-1	0.959		0.959		0.959
YCRWTy1-3	YGRWTy1-1	0.975		0.975		0.975
YCRCTy1-4	YGRWTy1-1	0.96		0.96		0.96
YCRWTy1-5	YGRWTy1-1	0.981		0.981		0.981
YLRCTy1-4	YGRWTy1-1	0.973		0.973		0.973
YARCTy1-1	YGRWTy1-1	0.965		0.965		0.965
YBLWTy1-1	YGRWTy1-1	0.952		0.952		0.952
YBLWTy2-1	YGRWTy1-1	0.737		0.737				0.737
YBRWTy1-2	YGRWTy1-1	0.971		0.971		0.971
YCLWTy2-1	YGRWTy1-1	0.738		0.738				0.738
YDRCTy1-1	YGRWTy1-1	0.95		0.95		0.95
YDRCTy1-2	YGRWTy1-1	0.947		0.947		0.947
YDRCTy1-3	YGRWTy1-1	0.902		0.902		0.902
YDRCTy2-1	YGRWTy1-1	0.739		0.739				0.739
YDRWTy1-4	YGRWTy1-1	0.974		0.974		0.974
YDRWTy1-5	YGRWTy1-1	0.962		0.962		0.962
YDRWTy2-2	YGRWTy1-1	0.734		0.734				0.734
YDRWTy2-3	YGRWTy1-1	0.74		0.74				0.74
YERCTy1-1	YGRWTy1-1	0.966		0.966		0.966
YERCTy1-2	YGRWTy1-1	0.941		0.941		0.941
YFLWTy2-1	YGRWTy1-1	0.738		0.738				0.738
YGRCTy1-2	YGRWTy1-1	0.953		0.953		0.953
YGRCTy1-3	YGRWTy1-1	0.973		0.973		0.973
YGRCTy2-1	YGRWTy1-1	0.737		0.737				0.737
YGRWTy1-1	YGRWTy1-1	1
YGRWTy2-2	YGRWTy1-1	0.736		0.736				0.736
YHRCTy1-1	YGRWTy1-1	0.944		0.944		0.944
YJRWTy1-1	YGRWTy1-1	0.964		0.964		0.964
YJRWTy1-2	YGRWTy1-1	0.989		0.989		0.989
YLRCTy1-1	YGRWTy1-1	0.967		0.967		0.967
YLRCTy2-2	YGRWTy1-1	0.67		0.67				0.67
YLRWTy1-2	YGRWTy1-1	0.949		0.949		0.949
YLRWTy1-3	YGRWTy1-1	0.96		0.96		0.96
YLRWTy2-1	YGRWTy1-1	0.738		0.738				0.738
YMLWTy1-1	YGRWTy1-1	0.97		0.97		0.97
YMLWTy1-2	YGRWTy1-1	0.963		0.963		0.963
YMRCTy1-3	YGRWTy1-1	0.952		0.952		0.952
YMRCTy1-4	YGRWTy1-1	0.982		0.982		0.982
YNLCTy1-1	YGRWTy1-1	0.963		0.963		0.963
YNLCTy2-1	YGRWTy1-1	0.646		0.646				0.646
YNLWTy1-2	YGRWTy1-1	0.938		0.938		0.938
YOLWTy1-1	YGRWTy1-1	0.973		0.973		0.973
YORCTy2-1	YGRWTy1-1	0.734		0.734				0.734
YORWTy1-2	YGRWTy1-1	0.981		0.981		0.981
YORWTy2-2	YGRWTy1-1	0.734		0.734				0.734
YPLWTy1-1	YGRWTy1-1	0.967		0.967		0.967
YPRCTy1-2	YGRWTy1-1	0.953		0.953		0.953
YPRCTy1-4	YGRWTy1-1	0.972		0.972		0.972
YPRWTy1-3	YGRWTy1-1	0.974		0.974		0.974
YCLWTy1-1	YGRWTy2-2	0.76		0.76				0.76
YCRWTy1-2	YGRWTy2-2	0.77		0.77				0.77
YCRWTy1-3	YGRWTy2-2	0.748		0.748				0.748
YCRCTy1-4	YGRWTy2-2	0.767		0.767				0.767
YCRWTy1-5	YGRWTy2-2	0.743		0.743				0.743
YLRCTy1-4	YGRWTy2-2	0.746		0.746				0.746
YARCTy1-1	YGRWTy2-2	0.763		0.763				0.763
YBLWTy1-1	YGRWTy2-2	0.733		0.733				0.733
YBLWTy2-1	YGRWTy2-2	0.984		0.984			0.984
YBRWTy1-2	YGRWTy2-2	0.737		0.737				0.737
YCLWTy2-1	YGRWTy2-2	0.995		0.995			0.995
YDRCTy1-1	YGRWTy2-2	0.777		0.777				0.777
YDRCTy1-2	YGRWTy2-2	0.776		0.776				0.776
YDRCTy1-3	YGRWTy2-2	0.7		0.7				0.7
YDRCTy2-1	YGRWTy2-2	0.99		0.99			0.99
YDRWTy1-4	YGRWTy2-2	0.752		0.752				0.752
YDRWTy1-5	YGRWTy2-2	0.768		0.768				0.768
YDRWTy2-2	YGRWTy2-2	0.986		0.986			0.986
YDRWTy2-3	YGRWTy2-2	0.985		0.985			0.985
YERCTy1-1	YGRWTy2-2	0.761		0.761				0.761
YERCTy1-2	YGRWTy2-2	0.723		0.723				0.723
YFLWTy2-1	YGRWTy2-2	0.998		0.998			0.998
YGRCTy1-2	YGRWTy2-2	0.774		0.774				0.774
YGRCTy1-3	YGRWTy2-2	0.74		0.74				0.74
YGRCTy2-1	YGRWTy2-2	0.993		0.993			0.993
YGRWTy1-1	YGRWTy2-2	0.737		0.737				0.737
YGRWTy2-2	YGRWTy2-2	1
YHRCTy1-1	YGRWTy2-2	0.738		0.738				0.738
YJRWTy1-1	YGRWTy2-2	0.764		0.764				0.764
YJRWTy1-2	YGRWTy2-2	0.743		0.743				0.743
YLRCTy1-1	YGRWTy2-2	0.761		0.761				0.761
YLRCTy2-2	YGRWTy2-2	0.903		0.903			0.903
YLRWTy1-2	YGRWTy2-2	0.772		0.772				0.772
YLRWTy1-3	YGRWTy2-2	0.769		0.769				0.769
YLRWTy2-1	YGRWTy2-2	0.993		0.993			0.993
YMLWTy1-1	YGRWTy2-2	0.75		0.75				0.75
YMLWTy1-2	YGRWTy2-2	0.761		0.761				0.761
YMRCTy1-3	YGRWTy2-2	0.735		0.735				0.735
YMRCTy1-4	YGRWTy2-2	0.745		0.745				0.745
YNLCTy1-1	YGRWTy2-2	0.736		0.736				0.736
YNLCTy2-1	YGRWTy2-2	0.885		0.885			0.885
YNLWTy1-2	YGRWTy2-2	0.774		0.774				0.774
YOLWTy1-1	YGRWTy2-2	0.754		0.754				0.754
YORCTy2-1	YGRWTy2-2	0.985		0.985			0.985
YORWTy1-2	YGRWTy2-2	0.738		0.738				0.738
YORWTy2-2	YGRWTy2-2	0.985		0.985			0.985
YPLWTy1-1	YGRWTy2-2	0.761		0.761				0.761
YPRCTy1-2	YGRWTy2-2	0.773		0.773				0.773
YPRCTy1-4	YGRWTy2-2	0.749		0.749				0.749
YPRWTy1-3	YGRWTy2-2	0.752		0.752				0.752
YCLWTy1-1	YHRCTy1-1	0.945		0.945		0.945
YCRWTy1-2	YHRCTy1-1	0.932		0.932		0.932
YCRWTy1-3	YHRCTy1-1	0.944		0.944		0.944
YCRCTy1-4	YHRCTy1-1	0.933		0.933		0.933
YCRWTy1-5	YHRCTy1-1	0.955		0.955		0.955
YLRCTy1-4	YHRCTy1-1	0.967		0.967		0.967
YARCTy1-1	YHRCTy1-1	0.942		0.942		0.942
YBLWTy1-1	YHRCTy1-1	0.925		0.925		0.925
YBLWTy2-1	YHRCTy1-1	0.741		0.741				0.741
YBRWTy1-2	YHRCTy1-1	0.959		0.959		0.959
YCLWTy2-1	YHRCTy1-1	0.739		0.739				0.739
YDRCTy1-1	YHRCTy1-1	0.939		0.939		0.939
YDRCTy1-2	YHRCTy1-1	0.937		0.937		0.937
YDRCTy1-3	YHRCTy1-1	0.874		0.874		0.874
YDRCTy2-1	YHRCTy1-1	0.74		0.74				0.74
YDRWTy1-4	YHRCTy1-1	0.966		0.966		0.966
YDRWTy1-5	YHRCTy1-1	0.932		0.932		0.932
YDRWTy2-2	YHRCTy1-1	0.736		0.736				0.736
YDRWTy2-3	YHRCTy1-1	0.735		0.735				0.735
YERCTy1-1	YHRCTy1-1	0.946		0.946		0.946
YERCTy1-2	YHRCTy1-1	0.937		0.937		0.937
YFLWTy2-1	YHRCTy1-1	0.74		0.74				0.74
YGRCTy1-2	YHRCTy1-1	0.942		0.942		0.942
YGRCTy1-3	YHRCTy1-1	0.96		0.96		0.96
YGRCTy2-1	YHRCTy1-1	0.739		0.739				0.739
YGRWTy1-1	YHRCTy1-1	0.944		0.944		0.944
YGRWTy2-2	YHRCTy1-1	0.739		0.739				0.739
YHRCTy1-1	YHRCTy1-1	1
YJRWTy1-1	YHRCTy1-1	0.945		0.945		0.945
YJRWTy1-2	YHRCTy1-1	0.938		0.938		0.938
YLRCTy1-1	YHRCTy1-1	0.945		0.945		0.945
YLRCTy2-2	YHRCTy1-1	0.664		0.664				0.664
YLRWTy1-2	YHRCTy1-1	0.934		0.934		0.934
YLRWTy1-3	YHRCTy1-1	0.935		0.935		0.935
YLRWTy2-1	YHRCTy1-1	0.74		0.74				0.74
YMLWTy1-1	YHRCTy1-1	0.969		0.969		0.969
YMLWTy1-2	YHRCTy1-1	0.943		0.943		0.943
YMRCTy1-3	YHRCTy1-1	0.927		0.927		0.927
YMRCTy1-4	YHRCTy1-1	0.959		0.959		0.959
YNLCTy1-1	YHRCTy1-1	0.936		0.936		0.936
YNLCTy2-1	YHRCTy1-1	0.654		0.654				0.654
YNLWTy1-2	YHRCTy1-1	0.936		0.936		0.936
YOLWTy1-1	YHRCTy1-1	0.954		0.954		0.954
YORCTy2-1	YHRCTy1-1	0.735		0.735				0.735
YORWTy1-2	YHRCTy1-1	0.955		0.955		0.955
YORWTy2-2	YHRCTy1-1	0.736		0.736				0.736
YPLWTy1-1	YHRCTy1-1	0.945		0.945		0.945
YPRCTy1-2	YHRCTy1-1	0.936		0.936		0.936
YPRCTy1-4	YHRCTy1-1	0.959		0.959		0.959
YPRWTy1-3	YHRCTy1-1	0.965		0.965		0.965
YCLWTy1-1	YJRWTy1-1	0.983		0.983		0.983
YCRWTy1-2	YJRWTy1-1	0.977		0.977		0.977
YCRWTy1-3	YJRWTy1-1	0.955		0.955		0.955
YCRCTy1-4	YJRWTy1-1	0.976		0.976		0.976
YCRWTy1-5	YJRWTy1-1	0.968		0.968		0.968
YLRCTy1-4	YJRWTy1-1	0.958		0.958		0.958
YARCTy1-1	YJRWTy1-1	0.982		0.982		0.982
YBLWTy1-1	YJRWTy1-1	0.922		0.922		0.922
YBLWTy2-1	YJRWTy1-1	0.764		0.764				0.764
YBRWTy1-2	YJRWTy1-1	0.951		0.951		0.951
YCLWTy2-1	YJRWTy1-1	0.765		0.765				0.765
YDRCTy1-1	YJRWTy1-1	0.976		0.976		0.976
YDRCTy1-2	YJRWTy1-1	0.977		0.977		0.977
YDRCTy1-3	YJRWTy1-1	0.908		0.908		0.908
YDRCTy2-1	YJRWTy1-1	0.766		0.766				0.766
YDRWTy1-4	YJRWTy1-1	0.975		0.975		0.975
YDRWTy1-5	YJRWTy1-1	0.98		0.98		0.98
YDRWTy2-2	YJRWTy1-1	0.762		0.762				0.762
YDRWTy2-3	YJRWTy1-1	0.757		0.757				0.757
YERCTy1-1	YJRWTy1-1	0.984		0.984		0.984
YERCTy1-2	YJRWTy1-1	0.929		0.929		0.929
YFLWTy2-1	YJRWTy1-1	0.766		0.766				0.766
YGRCTy1-2	YJRWTy1-1	0.981		0.981		0.981
YGRCTy1-3	YJRWTy1-1	0.953		0.953		0.953
YGRCTy2-1	YJRWTy1-1	0.765		0.765				0.765
YGRWTy1-1	YJRWTy1-1	0.964		0.964		0.964
YGRWTy2-2	YJRWTy1-1	0.764		0.764				0.764
YHRCTy1-1	YJRWTy1-1	0.945		0.945		0.945
YJRWTy1-1	YJRWTy1-1	1
YJRWTy1-2	YJRWTy1-1	0.956		0.956		0.956
YLRCTy1-1	YJRWTy1-1	0.984		0.984		0.984
YLRCTy2-2	YJRWTy1-1	0.685		0.685				0.685
YLRWTy1-2	YJRWTy1-1	0.981		0.981		0.981
YLRWTy1-3	YJRWTy1-1	0.977		0.977		0.977
YLRWTy2-1	YJRWTy1-1	0.765		0.765				0.765
YMLWTy1-1	YJRWTy1-1	0.972		0.972		0.972
YMLWTy1-2	YJRWTy1-1	0.981		0.981		0.981
YMRCTy1-3	YJRWTy1-1	0.923		0.923		0.923
YMRCTy1-4	YJRWTy1-1	0.966		0.966		0.966
YNLCTy1-1	YJRWTy1-1	0.93		0.93		0.93
YNLCTy2-1	YJRWTy1-1	0.667		0.667				0.667
YNLWTy1-2	YJRWTy1-1	0.963		0.963		0.963
YOLWTy1-1	YJRWTy1-1	0.983		0.983		0.983
YORCTy2-1	YJRWTy1-1	0.761		0.761				0.761
YORWTy1-2	YJRWTy1-1	0.961		0.961		0.961
YORWTy2-2	YJRWTy1-1	0.76		0.76				0.76
YPLWTy1-1	YJRWTy1-1	0.985		0.985		0.985
YPRCTy1-2	YJRWTy1-1	0.984		0.984		0.984
YPRCTy1-4	YJRWTy1-1	0.975		0.975		0.975
YPRWTy1-3	YJRWTy1-1	0.974		0.974		0.974
YCLWTy1-1	YJRWTy1-2	0.968		0.968		0.968
YCRWTy1-2	YJRWTy1-2	0.967		0.967		0.967
YCRWTy1-3	YJRWTy1-2	0.984		0.984		0.984
YCRCTy1-4	YJRWTy1-2	0.963		0.963		0.963
YCRWTy1-5	YJRWTy1-2	0.974		0.974		0.974
YLRCTy1-4	YJRWTy1-2	0.968		0.968		0.968
YARCTy1-1	YJRWTy1-2	0.966		0.966		0.966
YBLWTy1-1	YJRWTy1-2	0.945		0.945		0.945
YBLWTy2-1	YJRWTy1-2	0.743		0.743				0.743
YBRWTy1-2	YJRWTy1-2	0.965		0.965		0.965
YCLWTy2-1	YJRWTy1-2	0.745		0.745				0.745
YDRCTy1-1	YJRWTy1-2	0.955		0.955		0.955
YDRCTy1-2	YJRWTy1-2	0.954		0.954		0.954
YDRCTy1-3	YJRWTy1-2	0.91		0.91		0.91
YDRCTy2-1	YJRWTy1-2	0.745		0.745				0.745
YDRWTy1-4	YJRWTy1-2	0.967		0.967		0.967
YDRWTy1-5	YJRWTy1-2	0.968		0.968		0.968
YDRWTy2-2	YJRWTy1-2	0.741		0.741				0.741
YDRWTy2-3	YJRWTy1-2	0.746		0.746				0.746
YERCTy1-1	YJRWTy1-2	0.967		0.967		0.967
YERCTy1-2	YJRWTy1-2	0.935		0.935		0.935
YFLWTy2-1	YJRWTy1-2	0.745		0.745				0.745
YGRCTy1-2	YJRWTy1-2	0.958		0.958		0.958
YGRCTy1-3	YJRWTy1-2	0.967		0.967		0.967
YGRCTy2-1	YJRWTy1-2	0.743		0.743				0.743
YGRWTy1-1	YJRWTy1-2	0.989		0.989		0.989
YGRWTy2-2	YJRWTy1-2	0.743		0.743				0.743
YHRCTy1-1	YJRWTy1-2	0.938		0.938		0.938
YJRWTy1-1	YJRWTy1-2	0.956		0.956		0.956
YJRWTy1-2	YJRWTy1-2	1
YLRCTy1-1	YJRWTy1-2	0.966		0.966		0.966
YLRCTy2-2	YJRWTy1-2	0.676		0.676				0.676
YLRWTy1-2	YJRWTy1-2	0.953		0.953		0.953
YLRWTy1-3	YJRWTy1-2	0.966		0.966		0.966
YLRWTy2-1	YJRWTy1-2	0.744		0.744				0.744
YMLWTy1-1	YJRWTy1-2	0.965		0.965		0.965
YMLWTy1-2	YJRWTy1-2	0.964		0.964		0.964
YMRCTy1-3	YJRWTy1-2	0.945		0.945		0.945
YMRCTy1-4	YJRWTy1-2	0.977		0.977		0.977
YNLCTy1-1	YJRWTy1-2	0.958		0.958		0.958
YNLCTy2-1	YJRWTy1-2	0.647		0.647				0.647
YNLWTy1-2	YJRWTy1-2	0.946		0.946		0.946
YOLWTy1-1	YJRWTy1-2	0.967		0.967		0.967
YORCTy2-1	YJRWTy1-2	0.741		0.741				0.741
YORWTy1-2	YJRWTy1-2	0.975		0.975		0.975
YORWTy2-2	YJRWTy1-2	0.74		0.74				0.74
YPLWTy1-1	YJRWTy1-2	0.967		0.967		0.967
YPRCTy1-2	YJRWTy1-2	0.961		0.961		0.961
YPRCTy1-4	YJRWTy1-2	0.962		0.962		0.962
YPRWTy1-3	YJRWTy1-2	0.967		0.967		0.967
YCLWTy1-1	YLRCTy1-1	0.996		0.996		0.996
YCRWTy1-2	YLRCTy1-1	0.975		0.975		0.975
YCRWTy1-3	YLRCTy1-1	0.965		0.965		0.965
YCRCTy1-4	YLRCTy1-1	0.973		0.973		0.973
YCRWTy1-5	YLRCTy1-1	0.969		0.969		0.969
YLRCTy1-4	YLRCTy1-1	0.958		0.958		0.958
YARCTy1-1	YLRCTy1-1	0.99		0.99		0.99
YBLWTy1-1	YLRCTy1-1	0.925		0.925		0.925
YBLWTy2-1	YLRCTy1-1	0.76		0.76				0.76
YBRWTy1-2	YLRCTy1-1	0.952		0.952		0.952
YCLWTy2-1	YLRCTy1-1	0.762		0.762				0.762
YDRCTy1-1	YLRCTy1-1	0.974		0.974		0.974
YDRCTy1-2	YLRCTy1-1	0.971		0.971		0.971
YDRCTy1-3	YLRCTy1-1	0.91		0.91		0.91
YDRCTy2-1	YLRCTy1-1	0.763		0.763				0.763
YDRWTy1-4	YLRCTy1-1	0.975		0.975		0.975
YDRWTy1-5	YLRCTy1-1	0.979		0.979		0.979
YDRWTy2-2	YLRCTy1-1	0.759		0.759				0.759
YDRWTy2-3	YLRCTy1-1	0.758		0.758				0.758
YERCTy1-1	YLRCTy1-1	0.998		0.998		0.998
YERCTy1-2	YLRCTy1-1	0.927		0.927		0.927
YFLWTy2-1	YLRCTy1-1	0.762		0.762				0.762
YGRCTy1-2	YLRCTy1-1	0.98		0.98		0.98
YGRCTy1-3	YLRCTy1-1	0.954		0.954		0.954
YGRCTy2-1	YLRCTy1-1	0.761		0.761				0.761
YGRWTy1-1	YLRCTy1-1	0.967		0.967		0.967
YGRWTy2-2	YLRCTy1-1	0.761		0.761				0.761
YHRCTy1-1	YLRCTy1-1	0.945		0.945		0.945
YJRWTy1-1	YLRCTy1-1	0.984		0.984		0.984
YJRWTy1-2	YLRCTy1-1	0.966		0.966		0.966
YLRCTy1-1	YLRCTy1-1	1
YLRCTy2-2	YLRCTy1-1	0.685		0.685				0.685
YLRWTy1-2	YLRCTy1-1	0.975		0.975		0.975
YLRWTy1-3	YLRCTy1-1	0.976		0.976		0.976
YLRWTy2-1	YLRCTy1-1	0.761		0.761				0.761
YMLWTy1-1	YLRCTy1-1	0.971		0.971		0.971
YMLWTy1-2	YLRCTy1-1	0.994		0.994		0.994
YMRCTy1-3	YLRCTy1-1	0.926		0.926		0.926
YMRCTy1-4	YLRCTy1-1	0.967		0.967		0.967
YNLCTy1-1	YLRCTy1-1	0.934		0.934		0.934
YNLCTy2-1	YLRCTy1-1	0.664		0.664				0.664
YNLWTy1-2	YLRCTy1-1	0.962		0.962		0.962
YOLWTy1-1	YLRCTy1-1	0.988		0.988		0.988
YORCTy2-1	YLRCTy1-1	0.759		0.759				0.759
YORWTy1-2	YLRCTy1-1	0.963		0.963		0.963
YORWTy2-2	YLRCTy1-1	0.757		0.757				0.757
YPLWTy1-1	YLRCTy1-1	0.999		0.999		0.999
YPRCTy1-2	YLRCTy1-1	0.979		0.979		0.979
YPRCTy1-4	YLRCTy1-1	0.972		0.972		0.972
YPRWTy1-3	YLRCTy1-1	0.974		0.974		0.974
YCLWTy1-1	YLRCTy2-2	0.683		0.683				0.683
YCRWTy1-2	YLRCTy2-2	0.689		0.689				0.689
YCRWTy1-3	YLRCTy2-2	0.68		0.68				0.68
YCRCTy1-4	YLRCTy2-2	0.686		0.686				0.686
YCRWTy1-5	YLRCTy2-2	0.668		0.668				0.668
YLRCTy1-4	YLRCTy2-2	0.675		0.675				0.675
YARCTy1-1	YLRCTy2-2	0.685		0.685				0.685
YBLWTy1-1	YLRCTy2-2	0.667		0.667				0.667
YBLWTy2-1	YLRCTy2-2	0.9		0.9			0.9
YBRWTy1-2	YLRCTy2-2	0.669		0.669				0.669
YCLWTy2-1	YLRCTy2-2	0.903		0.903			0.903
YDRCTy1-1	YLRCTy2-2	0.693		0.693				0.693
YDRCTy1-2	YLRCTy2-2	0.691		0.691				0.691
YDRCTy1-3	YLRCTy2-2	0.727		0.727				0.727
YDRCTy2-1	YLRCTy2-2	0.899		0.899			0.899
YDRWTy1-4	YLRCTy2-2	0.675		0.675				0.675
YDRWTy1-5	YLRCTy2-2	0.687		0.687				0.687
YDRWTy2-2	YLRCTy2-2	0.909		0.909			0.909
YDRWTy2-3	YLRCTy2-2	0.905		0.905			0.905
YERCTy1-1	YLRCTy2-2	0.684		0.684				0.684
YERCTy1-2	YLRCTy2-2	0.649		0.649				0.649
YFLWTy2-1	YLRCTy2-2	0.905		0.905			0.905
YGRCTy1-2	YLRCTy2-2	0.691		0.691				0.691
YGRCTy1-3	YLRCTy2-2	0.671		0.671				0.671
YGRCTy2-1	YLRCTy2-2	0.905		0.905			0.905
YGRWTy1-1	YLRCTy2-2	0.67		0.67				0.67
YGRWTy2-2	YLRCTy2-2	0.903		0.903			0.903
YHRCTy1-1	YLRCTy2-2	0.663		0.663				0.663
YJRWTy1-1	YLRCTy2-2	0.684		0.684				0.684
YJRWTy1-2	YLRCTy2-2	0.676		0.676				0.676
YLRCTy1-1	YLRCTy2-2	0.684		0.684				0.684
YLRCTy2-2	YLRCTy2-2	1
YLRWTy1-2	YLRCTy2-2	0.689		0.689				0.689
YLRWTy1-3	YLRCTy2-2	0.687		0.687				0.687
YLRWTy2-1	YLRCTy2-2	0.902		0.902			0.902
YMLWTy1-1	YLRCTy2-2	0.673		0.673				0.673
YMLWTy1-2	YLRCTy2-2	0.682		0.682				0.682
YMRCTy1-3	YLRCTy2-2	0.669		0.669				0.669
YMRCTy1-4	YLRCTy2-2	0.674		0.674				0.674
YNLCTy1-1	YLRCTy2-2	0.669		0.669				0.669
YNLCTy2-1	YLRCTy2-2	0.794		0.794			0.794
YNLWTy1-2	YLRCTy2-2	0.69		0.69				0.69
YOLWTy1-1	YLRCTy2-2	0.677		0.677				0.677
YORCTy2-1	YLRCTy2-2	0.903		0.903			0.903
YORWTy1-2	YLRCTy2-2	0.669		0.669				0.669
YORWTy2-2	YLRCTy2-2	0.907		0.907			0.907
YPLWTy1-1	YLRCTy2-2	0.685		0.685				0.685
YPRCTy1-2	YLRCTy2-2	0.689		0.689				0.689
YPRCTy1-4	YLRCTy2-2	0.673		0.673				0.673
YPRWTy1-3	YLRCTy2-2	0.675		0.675				0.675
YCLWTy1-1	YLRWTy1-2	0.972		0.972		0.972
YCRWTy1-2	YLRWTy1-2	0.978		0.978		0.978
YCRWTy1-3	YLRWTy1-2	0.952		0.952		0.952
YCRCTy1-4	YLRWTy1-2	0.983		0.983		0.983
YCRWTy1-5	YLRWTy1-2	0.957		0.957		0.957
YLRCTy1-4	YLRWTy1-2	0.946		0.946		0.946
YARCTy1-1	YLRWTy1-2	0.975		0.975		0.975
YBLWTy1-1	YLRWTy1-2	0.912		0.912		0.912
YBLWTy2-1	YLRWTy1-2	0.772		0.772				0.772
YBRWTy1-2	YLRWTy1-2	0.938		0.938		0.938
YCLWTy2-1	YLRWTy1-2	0.772		0.772				0.772
YDRCTy1-1	YLRWTy1-2	0.98		0.98		0.98
YDRCTy1-2	YLRWTy1-2	0.981		0.981		0.981
YDRCTy1-3	YLRWTy1-2	0.907		0.907		0.907
YDRCTy2-1	YLRWTy1-2	0.773		0.773				0.773
YDRWTy1-4	YLRWTy1-2	0.962		0.962		0.962
YDRWTy1-5	YLRWTy1-2	0.983		0.983		0.983
YDRWTy2-2	YLRWTy1-2	0.77		0.77				0.77
YDRWTy2-3	YLRWTy1-2	0.766		0.766				0.766
YERCTy1-1	YLRWTy1-2	0.974		0.974		0.974
YERCTy1-2	YLRWTy1-2	0.918		0.918		0.918
YFLWTy2-1	YLRWTy1-2	0.773		0.773				0.773
YGRCTy1-2	YLRWTy1-2	0.986		0.986		0.986
YGRCTy1-3	YLRWTy1-2	0.943		0.943		0.943
YGRCTy2-1	YLRWTy1-2	0.772		0.772				0.772
YGRWTy1-1	YLRWTy1-2	0.949		0.949		0.949
YGRWTy2-2	YLRWTy1-2	0.772		0.772				0.772
YHRCTy1-1	YLRWTy1-2	0.934		0.934		0.934
YJRWTy1-1	YLRWTy1-2	0.981		0.981		0.981
YJRWTy1-2	YLRWTy1-2	0.953		0.953		0.953
YLRCTy1-1	YLRWTy1-2	0.975		0.975		0.975
YLRCTy2-2	YLRWTy1-2	0.689		0.689				0.689
YLRWTy1-2	YLRWTy1-2	1
YLRWTy1-3	YLRWTy1-2	0.979		0.979		0.979
YLRWTy2-1	YLRWTy1-2	0.773		0.773				0.773
YMLWTy1-1	YLRWTy1-2	0.958		0.958		0.958
YMLWTy1-2	YLRWTy1-2	0.97		0.97		0.97
YMRCTy1-3	YLRWTy1-2	0.913		0.913		0.913
YMRCTy1-4	YLRWTy1-2	0.951		0.951		0.951
YNLCTy1-1	YLRWTy1-2	0.919		0.919		0.919
YNLCTy2-1	YLRWTy1-2	0.669		0.669				0.669
YNLWTy1-2	YLRWTy1-2	0.97		0.97		0.97
YOLWTy1-1	YLRWTy1-2	0.965		0.965		0.965
YORCTy2-1	YLRWTy1-2	0.771		0.771				0.771
YORWTy1-2	YLRWTy1-2	0.944		0.944		0.944
YORWTy2-2	YLRWTy1-2	0.768		0.768				0.768
YPLWTy1-1	YLRWTy1-2	0.975		0.975		0.975
YPRCTy1-2	YLRWTy1-2	0.99		0.99		0.99
YPRCTy1-4	YLRWTy1-2	0.972		0.972		0.972
YPRWTy1-3	YLRWTy1-2	0.961		0.961		0.961
YCLWTy1-1	YLRWTy1-3	0.974		0.974		0.974
YCRWTy1-2	YLRWTy1-3	0.994		0.994		0.994
YCRWTy1-3	YLRWTy1-3	0.961		0.961		0.961
YCRCTy1-4	YLRWTy1-3	0.992		0.992		0.992
YCRWTy1-5	YLRWTy1-3	0.968		0.968		0.968
YLRCTy1-4	YLRWTy1-3	0.947		0.947		0.947
YARCTy1-1	YLRWTy1-3	0.97		0.97		0.97
YBLWTy1-1	YLRWTy1-3	0.919		0.919		0.919
YBLWTy2-1	YLRWTy1-3	0.768		0.768				0.768
YBRWTy1-2	YLRWTy1-3	0.943		0.943		0.943
YCLWTy2-1	YLRWTy1-3	0.769		0.769				0.769
YDRCTy1-1	YLRWTy1-3	0.985		0.985		0.985
YDRCTy1-2	YLRWTy1-3	0.982		0.982		0.982
YDRCTy1-3	YLRWTy1-3	0.925		0.925		0.925
YDRCTy2-1	YLRWTy1-3	0.77		0.77				0.77
YDRWTy1-4	YLRWTy1-3	0.965		0.965		0.965
YDRWTy1-5	YLRWTy1-3	0.995		0.995		0.995
YDRWTy2-2	YLRWTy1-3	0.766		0.766				0.766
YDRWTy2-3	YLRWTy1-3	0.762		0.762				0.762
YERCTy1-1	YLRWTy1-3	0.976		0.976		0.976
YERCTy1-2	YLRWTy1-3	0.918		0.918		0.918
YFLWTy2-1	YLRWTy1-3	0.769		0.769				0.769
YGRCTy1-2	YLRWTy1-3	0.988		0.988		0.988
YGRCTy1-3	YLRWTy1-3	0.947		0.947		0.947
YGRCTy2-1	YLRWTy1-3	0.768		0.768				0.768
YGRWTy1-1	YLRWTy1-3	0.96		0.96		0.96
YGRWTy2-2	YLRWTy1-3	0.769		0.769				0.769
YHRCTy1-1	YLRWTy1-3	0.935		0.935		0.935
YJRWTy1-1	YLRWTy1-3	0.977		0.977		0.977
YJRWTy1-2	YLRWTy1-3	0.966		0.966		0.966
YLRCTy1-1	YLRWTy1-3	0.976		0.976		0.976
YLRCTy2-2	YLRWTy1-3	0.687		0.687				0.687
YLRWTy1-2	YLRWTy1-3	0.979		0.979		0.979
YLRWTy1-3	YLRWTy1-3	1
YLRWTy2-1	YLRWTy1-3	0.769		0.769				0.769
YMLWTy1-1	YLRWTy1-3	0.96		0.96		0.96
YMLWTy1-2	YLRWTy1-3	0.972		0.972		0.972
YMRCTy1-3	YLRWTy1-3	0.92		0.92		0.92
YMRCTy1-4	YLRWTy1-3	0.955		0.955		0.955
YNLCTy1-1	YLRWTy1-3	0.927		0.927		0.927
YNLCTy2-1	YLRWTy1-3	0.666		0.666				0.666
YNLWTy1-2	YLRWTy1-3	0.968		0.968		0.968
YOLWTy1-1	YLRWTy1-3	0.967		0.967		0.967
YORCTy2-1	YLRWTy1-3	0.765		0.765				0.765
YORWTy1-2	YLRWTy1-3	0.955		0.955		0.955
YORWTy2-2	YLRWTy1-3	0.766		0.766				0.766
YPLWTy1-1	YLRWTy1-3	0.976		0.976		0.976
YPRCTy1-2	YLRWTy1-3	0.983		0.983		0.983
YPRCTy1-4	YLRWTy1-3	0.956		0.956		0.956
YPRWTy1-3	YLRWTy1-3	0.964		0.964		0.964
YCLWTy1-1	YLRWTy2-1	0.76		0.76				0.76
YCRWTy1-2	YLRWTy2-1	0.771		0.771				0.771
YCRWTy1-3	YLRWTy2-1	0.748		0.748				0.748
YCRCTy1-4	YLRWTy2-1	0.769		0.769				0.769
YCRWTy1-5	YLRWTy2-1	0.745		0.745				0.745
YLRCTy1-4	YLRWTy2-1	0.747		0.747				0.747
YARCTy1-1	YLRWTy2-1	0.763		0.763				0.763
YBLWTy1-1	YLRWTy2-1	0.734		0.734				0.734
YBLWTy2-1	YLRWTy2-1	0.988		0.988			0.988
YBRWTy1-2	YLRWTy2-1	0.739		0.739				0.739
YCLWTy2-1	YLRWTy2-1	0.995		0.995			0.995
YDRCTy1-1	YLRWTy2-1	0.777		0.777				0.777
YDRCTy1-2	YLRWTy2-1	0.777		0.777				0.777
YDRCTy1-3	YLRWTy2-1	0.701		0.701				0.701
YDRCTy2-1	YLRWTy2-1	0.992		0.992			0.992
YDRWTy1-4	YLRWTy2-1	0.752		0.752				0.752
YDRWTy1-5	YLRWTy2-1	0.769		0.769				0.769
YDRWTy2-2	YLRWTy2-1	0.988		0.988			0.988
YDRWTy2-3	YLRWTy2-1	0.985		0.985			0.985
YERCTy1-1	YLRWTy2-1	0.761		0.761				0.761
YERCTy1-2	YLRWTy2-1	0.721		0.721				0.721
YFLWTy2-1	YLRWTy2-1	0.995		0.995			0.995
YGRCTy1-2	YLRWTy2-1	0.774		0.774				0.774
YGRCTy1-3	YLRWTy2-1	0.739		0.739				0.739
YGRCTy2-1	YLRWTy2-1	0.994		0.994			0.994
YGRWTy1-1	YLRWTy2-1	0.737		0.737				0.737
YGRWTy2-2	YLRWTy2-1	0.993		0.993			0.993
YHRCTy1-1	YLRWTy2-1	0.739		0.739				0.739
YJRWTy1-1	YLRWTy2-1	0.765		0.765				0.765
YJRWTy1-2	YLRWTy2-1	0.744		0.744				0.744
YLRCTy1-1	YLRWTy2-1	0.761		0.761				0.761
YLRCTy2-2	YLRWTy2-1	0.902		0.902			0.902
YLRWTy1-2	YLRWTy2-1	0.773		0.773				0.773
YLRWTy1-3	YLRWTy2-1	0.769		0.769				0.769
YLRWTy2-1	YLRWTy2-1	1
YMLWTy1-1	YLRWTy2-1	0.75		0.75				0.75
YMLWTy1-2	YLRWTy2-1	0.759		0.759				0.759
YMRCTy1-3	YLRWTy2-1	0.736		0.736				0.736
YMRCTy1-4	YLRWTy2-1	0.745		0.745				0.745
YNLCTy1-1	YLRWTy2-1	0.737		0.737				0.737
YNLCTy2-1	YLRWTy2-1	0.883		0.883			0.883
YNLWTy1-2	YLRWTy2-1	0.774		0.774				0.774
YOLWTy1-1	YLRWTy2-1	0.754		0.754				0.754
YORCTy2-1	YLRWTy2-1	0.986		0.986			0.986
YORWTy1-2	YLRWTy2-1	0.738		0.738				0.738
YORWTy2-2	YLRWTy2-1	0.986		0.986			0.986
YPLWTy1-1	YLRWTy2-1	0.761		0.761				0.761
YPRCTy1-2	YLRWTy2-1	0.773		0.773				0.773
YPRCTy1-4	YLRWTy2-1	0.75		0.75				0.75
YPRWTy1-3	YLRWTy2-1	0.752		0.752				0.752
YCLWTy1-1	YMLWTy1-1	0.973		0.973		0.973
YCRWTy1-2	YMLWTy1-1	0.959		0.959		0.959
YCRWTy1-3	YMLWTy1-1	0.971		0.971		0.971
YCRCTy1-4	YMLWTy1-1	0.958		0.958		0.958
YCRWTy1-5	YMLWTy1-1	0.981		0.981		0.981
YLRCTy1-4	YMLWTy1-1	0.975		0.975		0.975
YARCTy1-1	YMLWTy1-1	0.969		0.969		0.969
YBLWTy1-1	YMLWTy1-1	0.936		0.936		0.936
YBLWTy2-1	YMLWTy1-1	0.75		0.75				0.75
YBRWTy1-2	YMLWTy1-1	0.971		0.971		0.971
YCLWTy2-1	YMLWTy1-1	0.751		0.751				0.751
YDRCTy1-1	YMLWTy1-1	0.967		0.967		0.967
YDRCTy1-2	YMLWTy1-1	0.964		0.964		0.964
YDRCTy1-3	YMLWTy1-1	0.899		0.899		0.899
YDRCTy2-1	YMLWTy1-1	0.751		0.751				0.751
YDRWTy1-4	YMLWTy1-1	0.995		0.995		0.995
YDRWTy1-5	YMLWTy1-1	0.958		0.958		0.958
YDRWTy2-2	YMLWTy1-1	0.746		0.746				0.746
YDRWTy2-3	YMLWTy1-1	0.745		0.745				0.745
YERCTy1-1	YMLWTy1-1	0.974		0.974		0.974
YERCTy1-2	YMLWTy1-1	0.944		0.944		0.944
YFLWTy2-1	YMLWTy1-1	0.751		0.751				0.751
YGRCTy1-2	YMLWTy1-1	0.97		0.97		0.97
YGRCTy1-3	YMLWTy1-1	0.975		0.975		0.975
YGRCTy2-1	YMLWTy1-1	0.75		0.75				0.75
YGRWTy1-1	YMLWTy1-1	0.97		0.97		0.97
YGRWTy2-2	YMLWTy1-1	0.75		0.75				0.75
YHRCTy1-1	YMLWTy1-1	0.969		0.969		0.969
YJRWTy1-1	YMLWTy1-1	0.972		0.972		0.972
YJRWTy1-2	YMLWTy1-1	0.965		0.965		0.965
YLRCTy1-1	YMLWTy1-1	0.971		0.971		0.971
YLRCTy2-2	YMLWTy1-1	0.673		0.673				0.673
YLRWTy1-2	YMLWTy1-1	0.958		0.958		0.958
YLRWTy1-3	YMLWTy1-1	0.96		0.96		0.96
YLRWTy2-1	YMLWTy1-1	0.75		0.75				0.75
YMLWTy1-1	YMLWTy1-1	1
YMLWTy1-2	YMLWTy1-1	0.971		0.971		0.971
YMRCTy1-3	YMLWTy1-1	0.936		0.936		0.936
YMRCTy1-4	YMLWTy1-1	0.984		0.984		0.984
YNLCTy1-1	YMLWTy1-1	0.947		0.947		0.947
YNLCTy2-1	YMLWTy1-1	0.663		0.663				0.663
YNLWTy1-2	YMLWTy1-1	0.948		0.948		0.948
YOLWTy1-1	YMLWTy1-1	0.982		0.982		0.982
YORCTy2-1	YMLWTy1-1	0.746		0.746				0.746
YORWTy1-2	YMLWTy1-1	0.981		0.981		0.981
YORWTy2-2	YMLWTy1-1	0.746		0.746				0.746
YPLWTy1-1	YMLWTy1-1	0.972		0.972		0.972
YPRCTy1-2	YMLWTy1-1	0.962		0.962		0.962
YPRCTy1-4	YMLWTy1-1	0.98		0.98		0.98
YPRWTy1-3	YMLWTy1-1	0.994		0.994		0.994
YCLWTy1-1	YMLWTy1-2	0.993		0.993		0.993
YCRWTy1-2	YMLWTy1-2	0.973		0.973		0.973
YCRWTy1-3	YMLWTy1-2	0.963		0.963		0.963
YCRCTy1-4	YMLWTy1-2	0.969		0.969		0.969
YCRWTy1-5	YMLWTy1-2	0.965		0.965		0.965
YLRCTy1-4	YMLWTy1-2	0.957		0.957		0.957
YARCTy1-1	YMLWTy1-2	0.985		0.985		0.985
YBLWTy1-1	YMLWTy1-2	0.921		0.921		0.921
YBLWTy2-1	YMLWTy1-2	0.757		0.757				0.757
YBRWTy1-2	YMLWTy1-2	0.95		0.95		0.95
YCLWTy2-1	YMLWTy1-2	0.76		0.76				0.76
YDRCTy1-1	YMLWTy1-2	0.971		0.971		0.971
YDRCTy1-2	YMLWTy1-2	0.969		0.969		0.969
YDRCTy1-3	YMLWTy1-2	0.906		0.906		0.906
YDRCTy2-1	YMLWTy1-2	0.76		0.76				0.76
YDRWTy1-4	YMLWTy1-2	0.973		0.973		0.973
YDRWTy1-5	YMLWTy1-2	0.974		0.974		0.974
YDRWTy2-2	YMLWTy1-2	0.757		0.757				0.757
YDRWTy2-3	YMLWTy1-2	0.757		0.757				0.757
YERCTy1-1	YMLWTy1-2	0.995		0.995		0.995
YERCTy1-2	YMLWTy1-2	0.931		0.931		0.931
YFLWTy2-1	YMLWTy1-2	0.76		0.76				0.76
YGRCTy1-2	YMLWTy1-2	0.977		0.977		0.977
YGRCTy1-3	YMLWTy1-2	0.951		0.951		0.951
YGRCTy2-1	YMLWTy1-2	0.759		0.759				0.759
YGRWTy1-1	YMLWTy1-2	0.963		0.963		0.963
YGRWTy2-2	YMLWTy1-2	0.761		0.761				0.761
YHRCTy1-1	YMLWTy1-2	0.943		0.943		0.943
YJRWTy1-1	YMLWTy1-2	0.981		0.981		0.981
YJRWTy1-2	YMLWTy1-2	0.964		0.964		0.964
YLRCTy1-1	YMLWTy1-2	0.994		0.994		0.994
YLRCTy2-2	YMLWTy1-2	0.682		0.682				0.682
YLRWTy1-2	YMLWTy1-2	0.97		0.97		0.97
YLRWTy1-3	YMLWTy1-2	0.972		0.972		0.972
YLRWTy2-1	YMLWTy1-2	0.759		0.759				0.759
YMLWTy1-1	YMLWTy1-2	0.971		0.971		0.971
YMLWTy1-2	YMLWTy1-2	1
YMRCTy1-3	YMLWTy1-2	0.922		0.922		0.922
YMRCTy1-4	YMLWTy1-2	0.966		0.966		0.966
YNLCTy1-1	YMLWTy1-2	0.931		0.931		0.931
YNLCTy2-1	YMLWTy1-2	0.666		0.666				0.666
YNLWTy1-2	YMLWTy1-2	0.959		0.959		0.959
YOLWTy1-1	YMLWTy1-2	0.986		0.986		0.986
YORCTy2-1	YMLWTy1-2	0.756		0.756				0.756
YORWTy1-2	YMLWTy1-2	0.96		0.96		0.96
YORWTy2-2	YMLWTy1-2	0.756		0.756				0.756
YPLWTy1-1	YMLWTy1-2	0.994		0.994		0.994
YPRCTy1-2	YMLWTy1-2	0.974		0.974		0.974
YPRCTy1-4	YMLWTy1-2	0.968		0.968		0.968
YPRWTy1-3	YMLWTy1-2	0.972		0.972		0.972
YCLWTy1-1	YMRCTy1-3	0.925		0.925		0.925
YCRWTy1-2	YMRCTy1-3	0.919		0.919		0.919
YCRWTy1-3	YMRCTy1-3	0.936		0.936		0.936
YCRCTy1-4	YMRCTy1-3	0.917		0.917		0.917
YCRWTy1-5	YMRCTy1-3	0.938		0.938		0.938
YLRCTy1-4	YMRCTy1-3	0.949		0.949		0.949
YARCTy1-1	YMRCTy1-3	0.924		0.924		0.924
YBLWTy1-1	YMRCTy1-3	0.994		0.994		0.994
YBLWTy2-1	YMRCTy1-3	0.737		0.737				0.737
YBRWTy1-2	YMRCTy1-3	0.952		0.952		0.952
YCLWTy2-1	YMRCTy1-3	0.737		0.737				0.737
YDRCTy1-1	YMRCTy1-3	0.911		0.911		0.911
YDRCTy1-2	YMRCTy1-3	0.908		0.908		0.908
YDRCTy1-3	YMRCTy1-3	0.862		0.862		0.862
YDRCTy2-1	YMRCTy1-3	0.738		0.738				0.738
YDRWTy1-4	YMRCTy1-3	0.934		0.934		0.934
YDRWTy1-5	YMRCTy1-3	0.921		0.921		0.921
YDRWTy2-2	YMRCTy1-3	0.734		0.734				0.734
YDRWTy2-3	YMRCTy1-3	0.741		0.741				0.741
YERCTy1-1	YMRCTy1-3	0.926		0.926		0.926
YERCTy1-2	YMRCTy1-3	0.921		0.921		0.921
YFLWTy2-1	YMRCTy1-3	0.737		0.737				0.737
YGRCTy1-2	YMRCTy1-3	0.913		0.913		0.913
YGRCTy1-3	YMRCTy1-3	0.955		0.955		0.955
YGRCTy2-1	YMRCTy1-3	0.736		0.736				0.736
YGRWTy1-1	YMRCTy1-3	0.952		0.952		0.952
YGRWTy2-2	YMRCTy1-3	0.736		0.736				0.736
YHRCTy1-1	YMRCTy1-3	0.927		0.927		0.927
YJRWTy1-1	YMRCTy1-3	0.923		0.923		0.923
YJRWTy1-2	YMRCTy1-3	0.945		0.945		0.945
YLRCTy1-1	YMRCTy1-3	0.926		0.926		0.926
YLRCTy2-2	YMRCTy1-3	0.669		0.669				0.669
YLRWTy1-2	YMRCTy1-3	0.913		0.913		0.913
YLRWTy1-3	YMRCTy1-3	0.92		0.92		0.92
YLRWTy2-1	YMRCTy1-3	0.737		0.737				0.737
YMLWTy1-1	YMRCTy1-3	0.936		0.936		0.936
YMLWTy1-2	YMRCTy1-3	0.922		0.922		0.922
YMRCTy1-3	YMRCTy1-3	1
YMRCTy1-4	YMRCTy1-3	0.942		0.942		0.942
YNLCTy1-1	YMRCTy1-3	0.975		0.975		0.975
YNLCTy2-1	YMRCTy1-3	0.649		0.649				0.649
YNLWTy1-2	YMRCTy1-3	0.915		0.915		0.915
YOLWTy1-1	YMRCTy1-3	0.933		0.933		0.933
YORCTy2-1	YMRCTy1-3	0.735		0.735				0.735
YORWTy1-2	YMRCTy1-3	0.948		0.948		0.948
YORWTy2-2	YMRCTy1-3	0.732		0.732				0.732
YPLWTy1-1	YMRCTy1-3	0.926		0.926		0.926
YPRCTy1-2	YMRCTy1-3	0.914		0.914		0.914
YPRCTy1-4	YMRCTy1-3	0.935		0.935		0.935
YPRWTy1-3	YMRCTy1-3	0.933		0.933		0.933
YCLWTy1-1	YMRCTy1-4	0.968		0.968		0.968
YCRWTy1-2	YMRCTy1-4	0.954		0.954		0.954
YCRWTy1-3	YMRCTy1-4	0.981		0.981		0.981
YCRCTy1-4	YMRCTy1-4	0.953		0.953		0.953
YCRWTy1-5	YMRCTy1-4	0.976		0.976		0.976
YLRCTy1-4	YMRCTy1-4	0.991		0.991		0.991
YARCTy1-1	YMRCTy1-4	0.965		0.965		0.965
YBLWTy1-1	YMRCTy1-4	0.941		0.941		0.941
YBLWTy2-1	YMRCTy1-4	0.745		0.745				0.745
YBRWTy1-2	YMRCTy1-4	0.976		0.976		0.976
YCLWTy2-1	YMRCTy1-4	0.746		0.746				0.746
YDRCTy1-1	YMRCTy1-4	0.961		0.961		0.961
YDRCTy1-2	YMRCTy1-4	0.958		0.958		0.958
YDRCTy1-3	YMRCTy1-4	0.897		0.897		0.897
YDRCTy2-1	YMRCTy1-4	0.746		0.746				0.746
YDRWTy1-4	YMRCTy1-4	0.986		0.986		0.986
YDRWTy1-5	YMRCTy1-4	0.954		0.954		0.954
YDRWTy2-2	YMRCTy1-4	0.742		0.742				0.742
YDRWTy2-3	YMRCTy1-4	0.748		0.748				0.748
YERCTy1-1	YMRCTy1-4	0.969		0.969		0.969
YERCTy1-2	YMRCTy1-4	0.956		0.956		0.956
YFLWTy2-1	YMRCTy1-4	0.747		0.747				0.747
YGRCTy1-2	YMRCTy1-4	0.961		0.961		0.961
YGRCTy1-3	YMRCTy1-4	0.978		0.978		0.978
YGRCTy2-1	YMRCTy1-4	0.745		0.745				0.745
YGRWTy1-1	YMRCTy1-4	0.982		0.982		0.982
YGRWTy2-2	YMRCTy1-4	0.745		0.745				0.745
YHRCTy1-1	YMRCTy1-4	0.959		0.959		0.959
YJRWTy1-1	YMRCTy1-4	0.966		0.966		0.966
YJRWTy1-2	YMRCTy1-4	0.977		0.977		0.977
YLRCTy1-1	YMRCTy1-4	0.967		0.967		0.967
YLRCTy2-2	YMRCTy1-4	0.674		0.674				0.674
YLRWTy1-2	YMRCTy1-4	0.951		0.951		0.951
YLRWTy1-3	YMRCTy1-4	0.955		0.955		0.955
YLRWTy2-1	YMRCTy1-4	0.746		0.746				0.746
YMLWTy1-1	YMRCTy1-4	0.984		0.984		0.984
YMLWTy1-2	YMRCTy1-4	0.966		0.966		0.966
YMRCTy1-3	YMRCTy1-4	0.942		0.942		0.942
YMRCTy1-4	YMRCTy1-4	1
YNLCTy1-1	YMRCTy1-4	0.954		0.954		0.954
YNLCTy2-1	YMRCTy1-4	0.655		0.655				0.655
YNLWTy1-2	YMRCTy1-4	0.944		0.944		0.944
YOLWTy1-1	YMRCTy1-4	0.978		0.978		0.978
YORCTy2-1	YMRCTy1-4	0.741		0.741				0.741
YORWTy1-2	YMRCTy1-4	0.986		0.986		0.986
YORWTy2-2	YMRCTy1-4	0.742		0.742				0.742
YPLWTy1-1	YMRCTy1-4	0.967		0.967		0.967
YPRCTy1-2	YMRCTy1-4	0.956		0.956		0.956
YPRCTy1-4	YMRCTy1-4	0.976		0.976		0.976
YPRWTy1-3	YMRCTy1-4	0.986		0.986		0.986
YCLWTy1-1	YNLCTy1-1	0.935		0.935		0.935
YCRWTy1-2	YNLCTy1-1	0.929		0.929		0.929
YCRWTy1-3	YNLCTy1-1	0.949		0.949		0.949
YCRCTy1-4	YNLCTy1-1	0.926		0.926		0.926
YCRWTy1-5	YNLCTy1-1	0.947		0.947		0.947
YLRCTy1-4	YNLCTy1-1	0.959		0.959		0.959
YARCTy1-1	YNLCTy1-1	0.933		0.933		0.933
YBLWTy1-1	YNLCTy1-1	0.975		0.975		0.975
YBLWTy2-1	YNLCTy1-1	0.737		0.737				0.737
YBRWTy1-2	YNLCTy1-1	0.96		0.96		0.96
YCLWTy2-1	YNLCTy1-1	0.738		0.738				0.738
YDRCTy1-1	YNLCTy1-1	0.92		0.92		0.92
YDRCTy1-2	YNLCTy1-1	0.917		0.917		0.917
YDRCTy1-3	YNLCTy1-1	0.87		0.87		0.87
YDRCTy2-1	YNLCTy1-1	0.74		0.74				0.74
YDRWTy1-4	YNLCTy1-1	0.943		0.943		0.943
YDRWTy1-5	YNLCTy1-1	0.928		0.928		0.928
YDRWTy2-2	YNLCTy1-1	0.735		0.735				0.735
YDRWTy2-3	YNLCTy1-1	0.739		0.739				0.739
YERCTy1-1	YNLCTy1-1	0.935		0.935		0.935
YERCTy1-2	YNLCTy1-1	0.929		0.929		0.929
YFLWTy2-1	YNLCTy1-1	0.736		0.736				0.736
YGRCTy1-2	YNLCTy1-1	0.922		0.922		0.922
YGRCTy1-3	YNLCTy1-1	0.963		0.963		0.963
YGRCTy2-1	YNLCTy1-1	0.733		0.733				0.733
YGRWTy1-1	YNLCTy1-1	0.963		0.963		0.963
YGRWTy2-2	YNLCTy1-1	0.735		0.735				0.735
YHRCTy1-1	YNLCTy1-1	0.936		0.936		0.936
YJRWTy1-1	YNLCTy1-1	0.93		0.93		0.93
YJRWTy1-2	YNLCTy1-1	0.958		0.958		0.958
YLRCTy1-1	YNLCTy1-1	0.934		0.934		0.934
YLRCTy2-2	YNLCTy1-1	0.668		0.668				0.668
YLRWTy1-2	YNLCTy1-1	0.919		0.919		0.919
YLRWTy1-3	YNLCTy1-1	0.927		0.927		0.927
YLRWTy2-1	YNLCTy1-1	0.738		0.738				0.738
YMLWTy1-1	YNLCTy1-1	0.947		0.947		0.947
YMLWTy1-2	YNLCTy1-1	0.931		0.931		0.931
YMRCTy1-3	YNLCTy1-1	0.975		0.975		0.975
YMRCTy1-4	YNLCTy1-1	0.954		0.954		0.954
YNLCTy1-1	YNLCTy1-1	1
YNLCTy2-1	YNLCTy1-1	0.651		0.651				0.651
YNLWTy1-2	YNLCTy1-1	0.93		0.93		0.93
YOLWTy1-1	YNLCTy1-1	0.942		0.942		0.942
YORCTy2-1	YNLCTy1-1	0.734		0.734				0.734
YORWTy1-2	YNLCTy1-1	0.956		0.956		0.956
YORWTy2-2	YNLCTy1-1	0.733		0.733				0.733
YPLWTy1-1	YNLCTy1-1	0.934		0.934		0.934
YPRCTy1-2	YNLCTy1-1	0.921		0.921		0.921
[truncated: 502 more rows]
