# Supplementary material for: Competitive Repair by Naturally Dispersed Repetitive DNA during Non-Allelic Homologous Recombination
Source: PLoS Genet. 2010 Dec 2;6(12):e1001228. doi: 10.1371/journal.pgen.1001228 (PMC2996329; doi:10.1371/journal.pgen.1001228)
Supplement: Table S4 — Pairwise comparison of longest block of perfect identity between Ty1/Ty2. (0.09 MB XLS) [file pgen.1001228.s011.xls]

## Sheet: Ty12.meps
	YERCTy1-1	YMLWTy1-2	YCLWTy1-1	YLRCTy1-1	YPLWTy1-1	YARCTy1-1	YCRWTy1-3	YORWTy1-2	YMRCTy1-4	YGRWTy1-1	YJRWTy1-2	YLRCTy1-4	YERCTy1-2	YBLWTy1-1	YMRCTy1-3	YNLCTy1-1	YBRWTy1-2	YGRCTy1-3	YHRCTy1-1	YDRWTy1-4	YPRWTy1-3	YMLWTy1-1	YCRWTy1-5	YPRCTy1-4	YOLWTy1-1	YJRWTy1-1	YLRWTy1-2	YPRCTy1-2	YDRCTy1-3	YLRWTy1-3	YCRWTy1-2	YDRWTy1-5	YCRCTy1-4	YGRCTy1-2	YDRCTy1-1	YDRCTy1-2	YNLWTy1-2	YGRCTy2-1	YNLCTy2-1	YCLWTy2-1	YGRWTy2-2	YFLWTy2-1	YLRWTy2-1	YDRWTy2-2	YLRCTy2-2	YORWTy2-2	YORCTy2-1	YDRWTy2-3	YBLWTy2-1
YERCTy1-1	5924	3708	5371	2137	2137	1083	1877	637	1652	1438	1652	764	550	788	788	1518	499	958	578	958	864	2052	730	1201	4355	1642	1642	944	1120	1387	1472	1728	1387	958	958	958	754	290	281	290	290	290	239	290	87	239	137	181	125
YMLWTy1-2	3708	5903	3708	2123	2123	1069	1801	637	1576	1438	1576	764	550	504	504	1081	499	958	578	958	864	1811	730	1201	3352	1857	1728	944	1034	1386	1386	1642	1387	958	958	958	754	290	281	290	290	290	239	290	87	239	137	181	125
YCLWTy1-1	5371	3708	5924	2155	2157	1103	1877	637	1652	1642	1652	764	550	788	788	1518	394	853	578	864	864	2052	730	1201	4355	1438	1438	1035	830	1182	1182	1438	1387	864	864	853	754	290	281	290	290	290	239	290	87	239	137	181	125
YLRCTy1-1	2137	2123	2155	5922	3802	1147	958	1364	710	1438	830	584	550	431	428	710	499	958	578	1147	1147	890	1251	1201	1767	1642	1642	1147	1878	1575	1472	1820	1387	1147	1147	958	710	290	281	290	290	290	239	290	87	239	137	181	125
YPLWTy1-1	2137	2123	2157	3802	5924	1147	958	1364	710	1438	830	584	550	431	428	710	502	958	578	1147	1147	890	1251	1201	1767	1642	1642	1147	1878	1575	1472	1820	1387	1147	1147	958	710	290	281	290	290	290	239	290	87	239	137	181	125
YARCTy1-1	1083	1069	1103	1147	1147	5925	854	1147	761	1286	1796	759	741	662	431	431	472	830	761	1605	1441	864	761	593	944	950	830	2050	1592	844	830	1089	779	1605	1605	830	519	290	281	290	290	290	239	290	106	239	137	181	125
YCRWTy1-3	1877	1801	1877	958	958	854	5920	1239	2922	853	2394	1629	1269	465	375	1157	610	1635	1657	2004	1239	1877	1635	616	1877	958	958	1101	975	958	1570	958	802	1273	1273	1051	754	65	44	65	65	65	68	56	239	68	56	110	74
YORWTy1-2	637	637	637	1364	1364	1147	1239	5914	1239	1139	1101	1263	879	583	694	431	1113	1826	1263	1147	2326	879	1179	402	637	643	499	1147	1364	1061	749	1306	737	1147	1147	690	519	65	44	65	65	65	68	56	65	68	56	110	74
YMRCTy1-4	1652	1576	1652	710	710	761	2922	1239	5926	921	2686	2177	1887	465	515	1157	643	1134	1629	1503	1239	1652	1569	712	1652	867	550	1101	975	629	1570	629	550	772	772	598	754	116	95	116	116	116	86	81	84	84	81	176	91
YGRWTy1-1	1438	1438	1642	1438	1438	1286	853	1139	921	5926	1499	550	550	640	541	874	402	853	578	1286	1206	853	869	1848	792	1872	2082	1286	1286	1182	1182	1806	2034	1286	1286	853	431	56	41	56	56	56	68	56	41	68	56	110	68
YJRWTy1-2	1652	1576	1652	830	830	1796	2394	1101	2686	1499	5922	1101	741	465	359	1234	524	830	1101	975	1101	1652	1041	593	1652	867	830	2136	1806	941	1570	941	941	830	830	830	754	56	41	56	56	56	68	56	41	68	56	110	68
YLRCTy1-4	764	764	764	584	584	759	1629	1263	2177	550	1101	5926	1817	512	528	764	677	1134	2085	1503	1322	1269	1569	712	764	550	550	1254	975	623	764	550	550	772	772	550	628	116	95	116	116	116	86	81	84	84	81	176	91
YERCTy1-2	550	550	550	550	550	741	1269	879	1887	550	741	1817	5727	677	1058	524	617	1134	1978	1269	879	1629	1269	550	524	550	550	741	741	550	550	550	550	772	772	598	519	116	95	116	116	116	86	81	84	84	81	176	91
YBLWTy1-1	788	504	788	431	431	662	465	583	465	640	465	512	677	5916	835	720	596	583	512	710	502	524	299	308	788	359	299	944	710	373	465	373	299	710	710	635	465	56	41	56	56	56	68	56	41	68	56	110	68
YMRCTy1-3	788	504	788	428	428	431	375	694	515	541	359	528	1058	835	5914	720	676	694	1058	450	450	524	325	299	788	359	299	431	431	525	359	325	325	450	450	431	428	56	41	56	56	56	68	56	41	68	56	176	68
YNLCTy1-1	1518	1081	1518	710	710	431	1157	431	1157	874	1234	764	524	720	720	5914	359	431	463	431	431	1322	299	442	1518	764	299	431	431	302	1157	373	299	507	507	360	754	56	41	56	56	56	68	56	41	68	56	110	68
YBRWTy1-2	499	499	394	499	502	472	610	1113	643	402	524	677	617	596	676	359	5917	1113	677	735	873	610	610	402	499	499	499	677	499	499	524	499	402	603	690	845	502	65	44	65	65	65	68	56	65	68	56	110	74
YGRCTy1-3	958	958	853	958	958	830	1635	1826	1134	853	830	1134	1134	583	694	431	1113	5914	1162	1807	831	1474	1200	616	750	958	958	830	935	958	958	958	802	1284	1371	1149	519	65	44	65	65	65	68	56	65	68	56	110	74
YHRCTy1-1	578	578	578	578	578	761	1657	1263	1629	578	1101	2085	1978	512	1058	463	677	1162	6028	1531	1322	1544	1597	594	455	684	684	1254	975	623	749	578	578	800	800	578	519	174	174	174	174	174	165	171	84	171	171	134	138
YDRWTy1-4	958	958	864	1147	1147	1605	2004	1147	1503	1286	975	1503	1269	710	450	431	735	1807	1531	5926	3367	2566	1569	772	864	958	958	1653	2402	958	958	1089	802	3182	2733	1149	519	174	174	174	174	174	165	171	84	171	171	134	138
YPRWTy1-3	864	864	864	1147	1147	1438	1239	2326	1239	1203	1101	1322	879	502	450	431	873	831	1322	3364	5929	2566	1179	772	864	870	684	1438	1218	844	749	1089	520	2568	2119	690	519	174	174	174	174	174	165	171	84	171	171	134	138
YMLWTy1-1	2052	1811	2052	890	890	864	1877	879	1652	853	1652	1269	1629	524	524	1322	610	1474	1544	2566	2566	5914	1335	616	2052	890	890	864	867	890	1180	890	802	1994	1545	890	754	174	174	174	174	174	165	171	84	171	171	134	138
YCRWTy1-5	730	730	730	1251	1251	761	1635	1179	1569	869	1041	1569	1269	299	325	299	610	1200	1597	1569	1179	1335	5926	1459	730	616	843	1041	1511	1511	1470	1511	2754	838	838	616	519	174	174	174	174	174	165	171	41	171	171	134	138
YPRCTy1-4	1201	1201	1201	1201	1201	593	616	402	712	1848	593	712	550	308	299	442	402	616	594	772	772	616	1459	5926	792	1635	1845	881	593	945	945	1569	2692	616	616	616	403	140	140	140	140	140	165	137	84	137	137	134	104
YOLWTy1-1	4355	3352	4355	1767	1767	944	1877	637	1652	792	1652	764	524	788	788	1518	499	750	455	864	864	2052	730	792	5926	1088	849	944	849	849	1180	849	792	864	864	750	754	227	227	227	227	227	227	227	87	227	137	181	113
YJRWTy1-1	1642	1857	1438	1642	1642	950	958	643	867	1872	867	550	550	359	359	764	499	958	684	958	870	890	616	1635	1088	5922	2162	1037	1034	1386	1386	2010	1821	958	958	958	530	290	281	290	290	290	239	290	84	239	171	181	138
YLRWTy1-2	1642	1728	1438	1642	1642	830	958	499	550	2082	830	550	550	299	299	299	499	958	684	958	684	890	843	1845	849	2162	5918	1868	1034	1386	1386	2010	2031	1309	958	958	403	365	365	365	365	365	183	183	84	183	181	183	181
YPRCTy1-2	944	944	1035	1147	1147	2050	1101	1147	1101	1286	2136	1254	741	944	431	431	677	830	1254	1653	1441	864	1041	881	944	1037	1868	5918	1806	844	830	1089	779	1653	1653	830	519	365	365	365	365	365	183	183	84	183	181	183	181
YDRCTy1-3	1120	1034	830	1878	1878	1592	975	1364	975	1286	1806	975	741	710	431	431	499	935	975	2402	1218	867	1511	593	849	1034	1034	1806	5493	2160	1795	2405	1836	1825	1825	1034	519	189	189	189	189	189	165	186	41	186	186	134	153
YLRWTy1-3	1387	1386	1182	1575	1575	844	958	1061	629	1182	941	623	550	373	525	302	499	958	623	958	844	890	1511	945	849	1386	1386	844	2160	5920	2558	2624	2655	958	958	958	403	383	383	383	383	383	753	650	213	950	524	301	491
YCRWTy1-2	1472	1386	1182	1472	1472	830	1570	749	1570	1182	1570	764	550	465	359	1157	524	958	749	958	749	1180	1470	945	1180	1386	1386	830	1795	2558	5915	2259	2559	958	958	958	754	383	383	383	383	383	753	650	213	1019	524	301	491
YDRWTy1-5	1728	1642	1438	1820	1820	1089	958	1306	629	1806	941	550	550	373	325	373	499	958	578	1089	1089	890	1511	1569	849	2010	2010	1089	2405	2624	2259	5918	2300	1089	1089	958	403	383	383	383	383	383	539	701	213	650	524	301	491
YCRCTy1-4	1387	1387	1387	1387	1387	779	802	737	550	2034	941	550	550	299	325	299	402	802	578	802	520	802	2754	2692	792	1821	2031	779	1836	2655	2559	2300	5918	802	802	802	403	383	383	383	383	383	753	650	213	950	524	301	491
YGRCTy1-2	958	958	864	1147	1147	1605	1273	1147	772	1286	830	772	772	710	450	507	603	1284	800	3182	2571	1994	838	616	864	958	1309	1653	1825	958	958	1089	802	5918	4350	1230	594	365	365	365	365	365	183	195	84	215	181	183	181
YDRCTy1-1	958	958	864	1147	1147	1605	1273	1147	772	1286	830	772	772	710	450	507	690	1371	800	2733	2122	1545	838	616	864	958	958	1653	1825	958	958	1089	802	4350	5918	1383	594	445	445	445	445	445	418	683	279	686	683	440	347
YDRCTy1-2	958	958	853	958	958	830	1051	690	598	853	830	550	598	635	431	360	845	1149	578	1149	690	890	616	616	750	958	958	830	1034	958	958	958	802	1230	1383	5918	823	422	422	422	422	422	483	389	135	569	389	296	248
YNLWTy1-2	754	754	754	710	710	519	754	519	754	431	754	628	519	465	428	754	502	519	519	519	519	754	519	403	754	530	403	519	519	403	754	403	403	594	594	823	5900	690	518	690	690	690	269	518	85	269	273	271	206
YGRCTy2-1	290	290	290	290	290	290	65	65	116	56	56	116	116	56	56	56	65	65	174	174	174	174	174	140	227	290	365	365	189	383	383	383	383	365	445	422	690	5961	902	1851	2847	2847	1322	551	1171	540	563	581	405
YNLCTy2-1	281	281	281	281	281	281	44	44	95	41	41	95	95	41	41	41	44	44	174	174	174	174	174	140	227	281	365	365	189	383	383	383	383	365	445	422	518	902	5297	1278	902	902	851	506	506	506	981	359	347
YCLWTy2-1	290	290	290	290	290	290	65	65	116	56	56	116	116	56	56	56	65	65	174	174	174	174	174	140	227	290	365	365	189	383	383	383	383	365	445	422	690	1851	1278	5959	1885	1859	794	506	506	506	1014	359	387
YGRWTy2-2	290	290	290	290	290	290	65	65	116	56	56	116	116	56	56	56	65	65	174	174	174	174	174	140	227	290	365	365	189	383	383	383	383	365	445	422	690	2847	902	1885	5951	5913	1322	551	1171	540	581	581	542
YFLWTy2-1	290	290	290	290	290	290	65	65	116	56	56	116	116	56	56	56	65	65	174	174	174	174	174	140	227	290	365	365	189	383	383	383	383	365	445	422	690	2847	902	1859	5913	5959	1322	551	1171	540	581	581	542
YLRWTy2-1	239	239	239	239	239	239	68	68	86	68	68	86	86	68	68	68	68	68	165	165	165	165	165	165	227	239	183	183	165	753	753	539	753	183	418	483	269	1322	851	794	1322	1322	5959	551	858	753	641	677	752
YDRWTy2-2	290	290	290	290	290	290	56	56	81	56	56	81	81	56	56	56	56	56	171	171	171	171	171	137	227	290	183	183	186	650	650	701	650	195	683	389	518	551	506	506	551	551	551	5959	1216	953	1216	838	497
YLRCTy2-2	87	87	87	87	87	106	239	65	84	41	41	84	84	41	41	41	65	65	84	84	84	84	41	84	87	84	84	84	41	213	213	213	213	84	279	135	85	1171	506	506	1171	1171	858	1216	5443	943	1818	800	497
YORWTy2-2	239	239	239	239	239	239	68	68	84	68	68	84	84	68	68	68	68	68	171	171	171	171	171	137	227	239	183	183	186	950	1019	650	950	215	686	569	269	540	506	506	540	540	753	953	943	5959	943	1280	497
YORCTy2-1	137	137	137	137	137	137	56	56	81	56	56	81	81	56	56	56	56	56	171	171	171	171	171	137	137	171	181	181	186	524	524	524	524	181	683	389	273	563	981	1014	581	581	641	1216	1818	943	5961	800	557
YDRWTy2-3	181	181	181	181	181	181	110	110	176	110	110	176	176	110	176	110	110	110	134	134	134	134	134	134	181	181	183	183	134	301	301	301	301	183	440	296	271	581	359	359	581	581	677	838	800	1280	800	5955	644
YBLWTy2-1	125	125	125	125	125	125	74	74	91	68	68	91	91	68	68	68	74	74	138	138	138	138	138	104	113	138	181	181	153	491	491	491	491	181	347	248	206	405	347	387	542	542	752	497	497	497	557	644	5959
YDRCTy2-1	290	290	290	290	290	290	65	65	84	56	56	84	84	56	56	56	65	65	174	174	174	174	174	140	227	290	183	183	189	653	653	704	653	183	380	269	483	1068	1111	794	843	843	1116	864	656	710	641	710	542
[truncated: 1 more columns]

## Sheet: stats
	YERCTy1-1	YMLWTy1-2	YCLWTy1-1	YLRCTy1-1	YPLWTy1-1	YARCTy1-1	YCRWTy1-3	YORWTy1-2	YMRCTy1-4	YGRWTy1-1	YJRWTy1-2	YLRCTy1-4	YERCTy1-2	YBLWTy1-1	YMRCTy1-3	YNLCTy1-1	YBRWTy1-2	YGRCTy1-3	YHRCTy1-1	YDRWTy1-4	YPRWTy1-3	YMLWTy1-1	YCRWTy1-5	YPRCTy1-4	YOLWTy1-1	YJRWTy1-1	YLRWTy1-2	YPRCTy1-2	YDRCTy1-3	YLRWTy1-3	YCRWTy1-2	YDRWTy1-5	YCRCTy1-4	YGRCTy1-2	YDRCTy1-1	YDRCTy1-2	YNLWTy1-2	YGRCTy2-1	YNLCTy2-1	YCLWTy2-1	YGRWTy2-2	YFLWTy2-1	YLRWTy2-1	YDRWTy2-2	YLRCTy2-2	YORWTy2-2	YORCTy2-1	YDRWTy2-3	YBLWTy2-1
YERCTy1-1		3708	5371	2137	2137	1083	1877	637	1652	1438	1652	764	550	788	788	1518	499	958	578	958	864	2052	730	1201	4355	1642	1642	944	1120	1387	1472	1728	1387	958	958	958	754	290	281	290	290	290	239	290	87	239	137	181	125
YMLWTy1-2	3708		3708	2123	2123	1069	1801	637	1576	1438	1576	764	550	504	504	1081	499	958	578	958	864	1811	730	1201	3352	1857	1728	944	1034	1386	1386	1642	1387	958	958	958	754	290	281	290	290	290	239	290	87	239	137	181	125
YCLWTy1-1	5371	3708		2155	2157	1103	1877	637	1652	1642	1652	764	550	788	788	1518	394	853	578	864	864	2052	730	1201	4355	1438	1438	1035	830	1182	1182	1438	1387	864	864	853	754	290	281	290	290	290	239	290	87	239	137	181	125
YLRCTy1-1	2137	2123	2155		3802	1147	958	1364	710	1438	830	584	550	431	428	710	499	958	578	1147	1147	890	1251	1201	1767	1642	1642	1147	1878	1575	1472	1820	1387	1147	1147	958	710	290	281	290	290	290	239	290	87	239	137	181	125
YPLWTy1-1	2137	2123	2157	3802		1147	958	1364	710	1438	830	584	550	431	428	710	502	958	578	1147	1147	890	1251	1201	1767	1642	1642	1147	1878	1575	1472	1820	1387	1147	1147	958	710	290	281	290	290	290	239	290	87	239	137	181	125
YARCTy1-1	1083	1069	1103	1147	1147		854	1147	761	1286	1796	759	741	662	431	431	472	830	761	1605	1441	864	761	593	944	950	830	2050	1592	844	830	1089	779	1605	1605	830	519	290	281	290	290	290	239	290	106	239	137	181	125
YCRWTy1-3	1877	1801	1877	958	958	854		1239	2922	853	2394	1629	1269	465	375	1157	610	1635	1657	2004	1239	1877	1635	616	1877	958	958	1101	975	958	1570	958	802	1273	1273	1051	754	65	44	65	65	65	68	56	239	68	56	110	74
YORWTy1-2	637	637	637	1364	1364	1147	1239		1239	1139	1101	1263	879	583	694	431	1113	1826	1263	1147	2326	879	1179	402	637	643	499	1147	1364	1061	749	1306	737	1147	1147	690	519	65	44	65	65	65	68	56	65	68	56	110	74
YMRCTy1-4	1652	1576	1652	710	710	761	2922	1239		921	2686	2177	1887	465	515	1157	643	1134	1629	1503	1239	1652	1569	712	1652	867	550	1101	975	629	1570	629	550	772	772	598	754	116	95	116	116	116	86	81	84	84	81	176	91
YGRWTy1-1	1438	1438	1642	1438	1438	1286	853	1139	921		1499	550	550	640	541	874	402	853	578	1286	1206	853	869	1848	792	1872	2082	1286	1286	1182	1182	1806	2034	1286	1286	853	431	56	41	56	56	56	68	56	41	68	56	110	68
YJRWTy1-2	1652	1576	1652	830	830	1796	2394	1101	2686	1499		1101	741	465	359	1234	524	830	1101	975	1101	1652	1041	593	1652	867	830	2136	1806	941	1570	941	941	830	830	830	754	56	41	56	56	56	68	56	41	68	56	110	68
YLRCTy1-4	764	764	764	584	584	759	1629	1263	2177	550	1101		1817	512	528	764	677	1134	2085	1503	1322	1269	1569	712	764	550	550	1254	975	623	764	550	550	772	772	550	628	116	95	116	116	116	86	81	84	84	81	176	91
YERCTy1-2	550	550	550	550	550	741	1269	879	1887	550	741	1817		677	1058	524	617	1134	1978	1269	879	1629	1269	550	524	550	550	741	741	550	550	550	550	772	772	598	519	116	95	116	116	116	86	81	84	84	81	176	91
YBLWTy1-1	788	504	788	431	431	662	465	583	465	640	465	512	677		835	720	596	583	512	710	502	524	299	308	788	359	299	944	710	373	465	373	299	710	710	635	465	56	41	56	56	56	68	56	41	68	56	110	68
YMRCTy1-3	788	504	788	428	428	431	375	694	515	541	359	528	1058	835		720	676	694	1058	450	450	524	325	299	788	359	299	431	431	525	359	325	325	450	450	431	428	56	41	56	56	56	68	56	41	68	56	176	68
YNLCTy1-1	1518	1081	1518	710	710	431	1157	431	1157	874	1234	764	524	720	720		359	431	463	431	431	1322	299	442	1518	764	299	431	431	302	1157	373	299	507	507	360	754	56	41	56	56	56	68	56	41	68	56	110	68
YBRWTy1-2	499	499	394	499	502	472	610	1113	643	402	524	677	617	596	676	359		1113	677	735	873	610	610	402	499	499	499	677	499	499	524	499	402	603	690	845	502	65	44	65	65	65	68	56	65	68	56	110	74
YGRCTy1-3	958	958	853	958	958	830	1635	1826	1134	853	830	1134	1134	583	694	431	1113		1162	1807	831	1474	1200	616	750	958	958	830	935	958	958	958	802	1284	1371	1149	519	65	44	65	65	65	68	56	65	68	56	110	74
YHRCTy1-1	578	578	578	578	578	761	1657	1263	1629	578	1101	2085	1978	512	1058	463	677	1162		1531	1322	1544	1597	594	455	684	684	1254	975	623	749	578	578	800	800	578	519	174	174	174	174	174	165	171	84	171	171	134	138
YDRWTy1-4	958	958	864	1147	1147	1605	2004	1147	1503	1286	975	1503	1269	710	450	431	735	1807	1531		3367	2566	1569	772	864	958	958	1653	2402	958	958	1089	802	3182	2733	1149	519	174	174	174	174	174	165	171	84	171	171	134	138
YPRWTy1-3	864	864	864	1147	1147	1438	1239	2326	1239	1203	1101	1322	879	502	450	431	873	831	1322	3364		2566	1179	772	864	870	684	1438	1218	844	749	1089	520	2568	2119	690	519	174	174	174	174	174	165	171	84	171	171	134	138
YMLWTy1-1	2052	1811	2052	890	890	864	1877	879	1652	853	1652	1269	1629	524	524	1322	610	1474	1544	2566	2566		1335	616	2052	890	890	864	867	890	1180	890	802	1994	1545	890	754	174	174	174	174	174	165	171	84	171	171	134	138
YCRWTy1-5	730	730	730	1251	1251	761	1635	1179	1569	869	1041	1569	1269	299	325	299	610	1200	1597	1569	1179	1335		1459	730	616	843	1041	1511	1511	1470	1511	2754	838	838	616	519	174	174	174	174	174	165	171	41	171	171	134	138
YPRCTy1-4	1201	1201	1201	1201	1201	593	616	402	712	1848	593	712	550	308	299	442	402	616	594	772	772	616	1459		792	1635	1845	881	593	945	945	1569	2692	616	616	616	403	140	140	140	140	140	165	137	84	137	137	134	104
YOLWTy1-1	4355	3352	4355	1767	1767	944	1877	637	1652	792	1652	764	524	788	788	1518	499	750	455	864	864	2052	730	792		1088	849	944	849	849	1180	849	792	864	864	750	754	227	227	227	227	227	227	227	87	227	137	181	113
YJRWTy1-1	1642	1857	1438	1642	1642	950	958	643	867	1872	867	550	550	359	359	764	499	958	684	958	870	890	616	1635	1088		2162	1037	1034	1386	1386	2010	1821	958	958	958	530	290	281	290	290	290	239	290	84	239	171	181	138
YLRWTy1-2	1642	1728	1438	1642	1642	830	958	499	550	2082	830	550	550	299	299	299	499	958	684	958	684	890	843	1845	849	2162		1868	1034	1386	1386	2010	2031	1309	958	958	403	365	365	365	365	365	183	183	84	183	181	183	181
YPRCTy1-2	944	944	1035	1147	1147	2050	1101	1147	1101	1286	2136	1254	741	944	431	431	677	830	1254	1653	1441	864	1041	881	944	1037	1868		1806	844	830	1089	779	1653	1653	830	519	365	365	365	365	365	183	183	84	183	181	183	181
YDRCTy1-3	1120	1034	830	1878	1878	1592	975	1364	975	1286	1806	975	741	710	431	431	499	935	975	2402	1218	867	1511	593	849	1034	1034	1806		2160	1795	2405	1836	1825	1825	1034	519	189	189	189	189	189	165	186	41	186	186	134	153
YLRWTy1-3	1387	1386	1182	1575	1575	844	958	1061	629	1182	941	623	550	373	525	302	499	958	623	958	844	890	1511	945	849	1386	1386	844	2160		2558	2624	2655	958	958	958	403	383	383	383	383	383	753	650	213	950	524	301	491
YCRWTy1-2	1472	1386	1182	1472	1472	830	1570	749	1570	1182	1570	764	550	465	359	1157	524	958	749	958	749	1180	1470	945	1180	1386	1386	830	1795	2558		2259	2559	958	958	958	754	383	383	383	383	383	753	650	213	1019	524	301	491
YDRWTy1-5	1728	1642	1438	1820	1820	1089	958	1306	629	1806	941	550	550	373	325	373	499	958	578	1089	1089	890	1511	1569	849	2010	2010	1089	2405	2624	2259		2300	1089	1089	958	403	383	383	383	383	383	539	701	213	650	524	301	491
YCRCTy1-4	1387	1387	1387	1387	1387	779	802	737	550	2034	941	550	550	299	325	299	402	802	578	802	520	802	2754	2692	792	1821	2031	779	1836	2655	2559	2300		802	802	802	403	383	383	383	383	383	753	650	213	950	524	301	491
YGRCTy1-2	958	958	864	1147	1147	1605	1273	1147	772	1286	830	772	772	710	450	507	603	1284	800	3182	2571	1994	838	616	864	958	1309	1653	1825	958	958	1089	802		4350	1230	594	365	365	365	365	365	183	195	84	215	181	183	181
YDRCTy1-1	958	958	864	1147	1147	1605	1273	1147	772	1286	830	772	772	710	450	507	690	1371	800	2733	2122	1545	838	616	864	958	958	1653	1825	958	958	1089	802	4350		1383	594	445	445	445	445	445	418	683	279	686	683	440	347
YDRCTy1-2	958	958	853	958	958	830	1051	690	598	853	830	550	598	635	431	360	845	1149	578	1149	690	890	616	616	750	958	958	830	1034	958	958	958	802	1230	1383		823	422	422	422	422	422	483	389	135	569	389	296	248
YNLWTy1-2	754	754	754	710	710	519	754	519	754	431	754	628	519	465	428	754	502	519	519	519	519	754	519	403	754	530	403	519	519	403	754	403	403	594	594	823		690	518	690	690	690	269	518	85	269	273	271	206
YGRCTy2-1	290	290	290	290	290	290	65	65	116	56	56	116	116	56	56	56	65	65	174	174	174	174	174	140	227	290	365	365	189	383	383	383	383	365	445	422	690		902	1851	2847	2847	1322	551	1171	540	563	581	405
YNLCTy2-1	281	281	281	281	281	281	44	44	95	41	41	95	95	41	41	41	44	44	174	174	174	174	174	140	227	281	365	365	189	383	383	383	383	365	445	422	518	902		1278	902	902	851	506	506	506	981	359	347
YCLWTy2-1	290	290	290	290	290	290	65	65	116	56	56	116	116	56	56	56	65	65	174	174	174	174	174	140	227	290	365	365	189	383	383	383	383	365	445	422	690	1851	1278		1885	1859	794	506	506	506	1014	359	387
YGRWTy2-2	290	290	290	290	290	290	65	65	116	56	56	116	116	56	56	56	65	65	174	174	174	174	174	140	227	290	365	365	189	383	383	383	383	365	445	422	690	2847	902	1885		5913	1322	551	1171	540	581	581	542
YFLWTy2-1	290	290	290	290	290	290	65	65	116	56	56	116	116	56	56	56	65	65	174	174	174	174	174	140	227	290	365	365	189	383	383	383	383	365	445	422	690	2847	902	1859	5913		1322	551	1171	540	581	581	542
YLRWTy2-1	239	239	239	239	239	239	68	68	86	68	68	86	86	68	68	68	68	68	165	165	165	165	165	165	227	239	183	183	165	753	753	539	753	183	418	483	269	1322	851	794	1322	1322		551	858	753	641	677	752
YDRWTy2-2	290	290	290	290	290	290	56	56	81	56	56	81	81	56	56	56	56	56	171	171	171	171	171	137	227	290	183	183	186	650	650	701	650	195	683	389	518	551	506	506	551	551	551		1216	953	1216	838	497
YLRCTy2-2	87	87	87	87	87	106	239	65	84	41	41	84	84	41	41	41	65	65	84	84	84	84	41	84	87	84	84	84	41	213	213	213	213	84	279	135	85	1171	506	506	1171	1171	858	1216		943	1818	800	497
YORWTy2-2	239	239	239	239	239	239	68	68	84	68	68	84	84	68	68	68	68	68	171	171	171	171	171	137	227	239	183	183	186	950	1019	650	950	215	686	569	269	540	506	506	540	540	753	953	943		943	1280	497
YORCTy2-1	137	137	137	137	137	137	56	56	81	56	56	81	81	56	56	56	56	56	171	171	171	171	171	137	137	171	181	181	186	524	524	524	524	181	683	389	273	563	981	1014	581	581	641	1216	1818	943		800	557
YDRWTy2-3	181	181	181	181	181	181	110	110	176	110	110	176	176	110	176	110	110	110	134	134	134	134	134	134	181	181	183	183	134	301	301	301	301	183	440	296	271	581	359	359	581	581	677	838	800	1280	800		644
YBLWTy2-1	125	125	125	125	125	125	74	74	91	68	68	91	91	68	68	68	74	74	138	138	138	138	138	104	113	138	181	181	153	491	491	491	491	181	347	248	206	405	347	387	542	542	752	497	497	497	557	644
YDRCTy2-1	290	290	290	290	290	290	65	65	84	56	56	84	84	56	56	56	65	65	174	174	174	174	174	140	227	290	183	183	189	653	653	704	653	183	380	269	483	1068	1111	794	843	843	1116	864	656	710	641	710	542
[truncated: 8 more columns]
