# Supplementary material for: Competitive Repair by Naturally Dispersed Repetitive DNA during Non-Allelic Homologous Recombination
Source: PLoS Genet. 2010 Dec 2;6(12):e1001228. doi: 10.1371/journal.pgen.1001228 (PMC2996329; doi:10.1371/journal.pgen.1001228)
Supplement: Table S5 — Pairwise comparison of longest block of perfect identity between LTRs. This must be viewed using Excel 2008 or higher due to column and row allowance. (0.83 MB XLSX) [file pgen.1001228.s012.xlsx]

## Sheet: delta.meps
	YBLWdelta3	YBRCdelta19	YHRCdelta8	YHRCdelta5	YMRWdelta12	YMRWdelta21	YMRWdelta16	YHRCdelta6	YLRCdelta16	YBLCdelta7	YERCdelta8	YDLCdelta1	YKLCdelta6	YPLWdelta11	YBRCdelta11	YFRCdelta9	YBRWdelta18	YCRWdelta11	YGLWdelta6	YERWdelta25	YORCdelta18	YFRWdelta7	YGRWdelta19	YLRCdelta5	YJLCdelta7	YMRCdelta14	YLRCdelta27	YDRCdelta9	YKRCdelta11	YCRWdelta20	YOLCdelta1	YJLWdelta1	YERWdelta11	YILCdelta3	YCLWdelta16	YMLWdelta6	YERCdelta19	YLRCdelta7	YLRCdelta8	YARCdelta4	YARCdelta5	YCLWdelta15	YERCdelta20	YPLWdelta3	YPLWdelta4	YMLWdelta5	YDRWdelta7	YCRWdelta17	YDRCdelta22
YBLWdelta3	94		11		13	11			11			13			12	11				13			11	12	11					10	13	11	10	11	13	12	13	13	13	13	13	13	13	13	13	13		13	13
YBRCdelta19		242	12		11	11		11	11			11	11		11		11						13	11				11	12	17	11	11	11		11	11	11	11	11	11	11	11	11	11	11	11	13	11	11
YHRCdelta8	11	12	179	21	16	23	16		15		13	18	18	15	15	12		15	15	12		11	16	16		16			23	17	16	20	17	16	16	16	16	16	16	16	16	16	16	16	16	16	16	16	16
YHRCdelta5			21	242	12	14	12		11		11	15	15		16	12	14	15	16	20		16	12	21		17	21	18	11	15	15	14	15	15	15	15	15	15	15	15	15	15	15	15	15	15	21	15	15
YMRWdelta12	13	11	16	12	127	14		13	19			23	20		22	14			14	15	16	18	12	22	11	11	13	17	19	16	28	16	16	13	23	16	23	23	23	23	23	23	23	23	23	23	11	23	23
YMRWdelta21	11	11	23	14	14	315	12		28		16	31	31	12	16	13		17	24	14	12	25	16	32		13	22	22	24	28	32	17	20	22	28	28	28	28	28	28	28	28	28	28	28	28	37	16	16
YMRWdelta16			16	12		12	198		12		12	14	14			12	12	26	26	11	14	13	16	15	11		11	15	15	15	12	15	15	16	14	14	14	14	14	14	14	14	14	14	14	14	12	14	14
YHRCdelta6		11			13			120				13	13						13		13	14					11	13	14	14	14	13	13	11	14	14	14	14	14	14	14	14	14	14	14	14	12	13	13
YLRCdelta16	11	11	15	11	19	28	12		250		16	21	21		21	12			13	10	12	15	13	23		12		20	15	16	18	15	14	17	21	13	21	21	21	21	21	21	21	21	21	21	21	21	21
YBLCdelta7										305		16	16		16			12	19			14	14	15		19	16		13		13	11			12	12	12	12	12	12	12	12	12	12	12	12	12	12	12
YERCdelta8			13	11		16	12		16		223	15	15						16		12	14	11	12		13	11	15	16		16				12	12	12	12	12	12	12	12	12	12	12	12	16	12	12
YDLCdelta1	13	11	18	15	23	31	14	13	21	16	15	317	111	11	26	12	22	29	36	21	21	22	21	50	11	26	26	20	25	45	32	17	37	28	46	46	46	46	46	46	46	46	46	46	46	46	31	30	30
YKLCdelta6		11	18	15	20	31	14	13	21	16	15	111	318	11	26	11	18	23	26	21	21	22	21	50		26	26	20	25	45	32	17	37	28	46	46	46	46	46	46	46	46	46	46	46	46	31	30	30
YPLWdelta11			15			12						11	11	138	11	12	19		15		12		11			11		12	15	11	11	14	14	11	12	12	12	12	12	12	12	12	12	12	12	12	11	12	12
YBRCdelta11	12	11	15	16	22	16			21	16		26	26	11	307	17	13	14	19	14	25	15	15	24		16	24	19	18	18	21	19	15	15	25	18	25	25	25	25	25	25	25	25	25	25	19	25	25
YFRCdelta9	11		12	12	14	13	12		12			12	11	12	17	170	13	15	18	17		18	17	12	13	12			15	12	12	12	12	11	12	12	12	12	12	12	12	12	12	12	12	12	12	12	12
YBRWdelta18		11		14			12					22	18	19	13	13	144		13			13	12			14					15				15	15	15	15	15	15	15	15	15	15	15	15		15	15
YCRWdelta11			15	15		17	26			12		29	23		14	15		316	31	14	15	16	19	17		12	16	15	20	12	19	15	13	15	12	12	12	12	12	12	12	12	12	12	12	12	17	17	17
YGLWdelta6			15	16	14	24	26	13	13	19	16	36	26	15	19	18	13	31	321	21	18	26	21	31		20	20	20	20	18	25	14	15	18	18	18	18	18	18	18	18	18	18	18	18	18	25	14	14
YERWdelta25	13		12	20	15	14	11		10			21	21		14	17		14	21	332	15	21		21	12	12	21	11	15	13	18	15	13	16	18	15	18	18	18	18	18	18	18	18	18	18	14	18	18
YORCdelta18					16	12	14	13	12		12	21	21	12	25			15	18	15	154	20	18	14	11	11	13	28	19	20	16	20	20	13	29	29	29	29	29	29	29	29	29	29	29	29	18	29	29
YFRWdelta7			11	16	18	25	13	14	15	14	14	22	22		15	18	13	16	26	21	20	311	17	21		12	19	13	23	24	25	15	17	23	22	22	22	22	22	22	22	22	22	22	22	22	19	16	16
YGRWdelta19	11	13	16	12	12	16	16		13	14	11	21	21	11	15	17	12	19	21		18	17	247	15		20	19	14	18	21	21	16	21	21	21	21	21	21	21	21	21	21	21	21	21	21	34	21	21
YLRCdelta5	12	11	16	21	22	32	15		23	15	12	50	50		24	12		17	31	21	14	21	15	335		15	22	24	25	16	23	17	14	18	25	25	25	25	25	25	25	25	25	25	25	25	31	24	24
YJLCdelta7	11				11		11					11				13				12	11				273						12			12	12	12	12	12	12	12	12	12	12	12	12	12		12	12
YMRCdelta14			16	17	11	13			12	19	13	26	26	11	16	12	14	12	20	12	11	12	20	15		334	16	13	22	26	13	12	26	28	26	26	26	26	26	26	26	26	26	26	26	26	13	20	20
YLRCdelta27				21	13	22	11	11		16	11	26	26		24			16	20	21	13	19	19	22		16	330	18	15	12	23	16	17	18	20	20	20	20	20	20	20	20	20	20	20	20	22	20	20
YDRCdelta9		11		18	17	22	15	13	20		15	20	20	12	19			15	20	11	28	13	14	24		13	18	299	15	19	22	19	19	15	29	29	29	29	29	29	29	29	29	29	29	29	22	29	29
YKRCdelta11		12	23	11	19	24	15	14	15	13	16	25	25	15	18	15		20	20	15	19	23	18	25		22	15	15	315	23	27	14	16	18	23	23	23	23	23	23	23	23	23	23	23	23	26	16	16
YCRWdelta20	10	17	17	15	16	28	15	14	16			45	45	11	18	12		12	18	13	20	24	21	16		26	12	19	23	181	48	32	46	46	111	111	111	111	111	111	111	111	111	111	111	111	22	29	29
YOLCdelta1	13	11	16	15	28	32	12	14	18	13	16	32	32	11	21	12	15	19	25	18	16	25	21	23	12	13	23	22	27	48	330	20	32	46	44	41	44	44	44	44	44	44	44	44	44	44	34	44	44
YJLWdelta1	11	11	20	14	16	17	15	13	15	11		17	17	14	19	12		15	14	15	20	15	16	17		12	16	19	14	32	20	280	32	19	24	24	24	24	24	24	24	24	24	24	24	24	16	24	24
YERWdelta11	10	11	17	15	16	20	15	13	14			37	37	14	15	12		13	15	13	20	17	21	14		26	17	19	16	46	32	32	172	28	37	37	37	37	37	37	37	37	37	37	37	37	19	29	29
YILCdelta3	11		16	15	13	22	16	11	17			28	28	11	15	11		15	18	16	13	23	21	18	12	28	18	15	18	46	46	19	28	319	42	42	42	42	42	42	42	42	42	42	42	42	22	22	22
YCLWdelta16	13	11	16	15	23	28	14	14	21	12	12	46	46	12	25	12	15	12	18	18	29	22	21	25	12	26	20	29	23	111	44	24	37	42	337	303	322	317	317	317	317	317	317	317	317	317	38	117	117
YMLWdelta6	12	11	16	15	16	28	14	14	13	12	12	46	46	12	18	12	15	12	18	15	29	22	21	25	12	26	20	29	23	111	41	24	37	42	303	316	303	303	303	303	303	303	303	303	303	303	38	117	117
YERCdelta19	13	11	16	15	23	28	14	14	21	12	12	46	46	12	25	12	15	12	18	18	29	22	21	25	12	26	20	29	23	111	44	24	37	42	322	303	337	317	317	317	317	317	317	317	317	317	38	117	117
YLRCdelta7	13	11	16	15	23	28	14	14	21	12	12	46	46	12	25	12	15	12	18	18	29	22	21	25	12	26	20	29	23	111	44	24	37	42	317	303	317	335	335	335	335	335	335	335	335	327	38	117	117
YLRCdelta8	13	11	16	15	23	28	14	14	21	12	12	46	46	12	25	12	15	12	18	18	29	22	21	25	12	26	20	29	23	111	44	24	37	42	317	303	317	335	335	335	335	335	335	335	335	327	38	117	117
YARCdelta4	13	11	16	15	23	28	14	14	21	12	12	46	46	12	25	12	15	12	18	18	29	22	21	25	12	26	20	29	23	111	44	24	37	42	317	303	317	335	335	337	337	337	337	337	337	327	38	117	117
YARCdelta5	13	11	16	15	23	28	14	14	21	12	12	46	46	12	25	12	15	12	18	18	29	22	21	25	12	26	20	29	23	111	44	24	37	42	317	303	317	335	335	337	337	337	337	337	337	327	38	117	117
YCLWdelta15	13	11	16	15	23	28	14	14	21	12	12	46	46	12	25	12	15	12	18	18	29	22	21	25	12	26	20	29	23	111	44	24	37	42	317	303	317	335	335	337	337	337	337	337	337	327	38	117	117
YERCdelta20	13	11	16	15	23	28	14	14	21	12	12	46	46	12	25	12	15	12	18	18	29	22	21	25	12	26	20	29	23	111	44	24	37	42	317	303	317	335	335	337	337	337	337	337	337	327	38	117	117
YPLWdelta3	13	11	16	15	23	28	14	14	21	12	12	46	46	12	25	12	15	12	18	18	29	22	21	25	12	26	20	29	23	111	44	24	37	42	317	303	317	335	335	337	337	337	337	337	337	327	38	117	117
YPLWdelta4	13	11	16	15	23	28	14	14	21	12	12	46	46	12	25	12	15	12	18	18	29	22	21	25	12	26	20	29	23	111	44	24	37	42	317	303	317	335	335	337	337	337	337	337	337	327	38	117	117
YMLWdelta5	13	11	16	15	23	28	14	14	21	12	12	46	46	12	25	12	15	12	18	18	29	22	21	25	12	26	20	29	23	111	44	24	37	42	317	303	317	327	327	327	327	327	327	327	327	337	38	117	117
YDRWdelta7		13	16	21	11	37	12	12	21	12	16	31	31	11	19	12		17	25	14	18	19	34	31		13	22	22	26	22	34	16	19	22	38	38	38	38	38	38	38	38	38	38	38	38	329	39	39
YCRWdelta17	13	11	16	15	23	16	14	13	21	12	12	30	30	12	25	12	15	17	14	18	29	16	21	24	12	20	20	29	16	29	44	24	29	22	117	117	117	117	117	117	117	117	117	117	117	117	39	334	334
YDRCdelta22	13	11	16	15	23	16	14	13	21	12	12	30	30	12	25	12	15	17	14	18	29	16	21	24	12	20	20	29	16	29	44	24	29	22	117	117	117	117	117	117	117	117	117	117	117	117	39	334	334
YCRCdelta21	13	11	16	15	23	20	14	13	21	12	12	36	36	12	25	12	15	17	14	18	29	12	21	24	12	26	20	29	16	35	44	24	35	28	117	117	117	117	117	117	117	117	117	117	117	117	39	239	239
YNLWdelta3	13	11	16	15	23	20	14	13	21	12	12	36	36	12	25	12	15	17	14	18	29	12	21	24	12	26	20	29	16	35	44	24	35	28	117	117	117	117	117	117	117	117	117	117	117	117	39	208	208
YNLWdelta4	13	11	16	15	23	20	14	13	21	12	12	36	36	12	25	12	15	17	14	18	29	12	21	24	12	26	20	29	16	35	44	24	35	28	117	117	117	117	117	117	117	117	117	117	117	117	39	208	208
YCRCdelta22	13	11	16	15	23	20	14	13	21	12	12	36	36	12	25	12	15	17	14	18	29	12	21	24	12	26	20	29	16	35	44	24	35	28	117	117	117	117	117	117	117	117	117	117	117	117	39	239	239
YLRWdelta14	13	11	16	15	23	20	14	13	21	12	12	36	36	12	25	12	15	17	14	18	29	12	21	24	12	26	20	29	16	35	44	24	35	28	117	117	117	117	117	117	117	117	117	117	117	117	39	239	239
YDRCdelta32	13	11	16	15	23	20	14	13	21	12	12	36	36	12	25	12	15	17	14	18	29	12	21	24	12	26	20	29	16	35	44	24	35	28	117	117	117	117	117	117	117	117	117	117	117	117	39	239	239
YDRCdelta21	13	11	16	15	23	20	14	13	21	12	12	36	36	12	25	12	15	17	14	18	29	12	21	24	12	26	20	29	16	35	44	24	35	28	117	117	117	117	117	117	117	117	117	117	117	117	39	239	239
YDRCdelta7	13	11	16	15	23	20	14	13	21	12	12	36	36	12	25	12	15	17	14	18	29	12	21	24	12	26	20	29	16	35	44	24	35	28	117	117	117	117	117	117	117	117	117	117	117	117	39	239	239
YDRCdelta8	13	11	16	15	23	20	14	13	21	12	12	36	36	12	25	12	15	17	14	18	29	12	21	24	12	26	20	29	16	35	44	24	35	28	117	117	117	117	117	117	117	117	117	117	117	117	39	239	239
YDRCdelta33	13	11	16	15	23	20	14	13	21	12	12	36	36	12	25	12	15	17	14	18	29	12	21	24	12	26	20	29	16	35	44	24	35	28	117	117	117	117	117	117	117	117	117	117	117	117	39	239	239
YGRCdelta15	13	11	16	15	23	20	14	13	21	12	12	36	36	12	25	12	15	17	14	18	29	12	21	24	12	26	20	29	16	35	44	24	35	28	161	161	161	161	161	161	161	161	161	161	161	161	38	195	195
YLRWdelta13	13	11	16	15	23	20	14	13	21	12	12	36	36	12	25	12	15	17	14	18	29	12	21	24	12	26	20	29	16	35	44	24	35	28	117	117	117	117	117	117	117	117	117	117	117	117	39	239	239
YDRWdelta27	13	11	16	15	23	16	14	13	21	12	12	30	30	12	25	12	15	17	14	18	29	16	21	24	12	20	20	29	16	29	44	24	29	22	173	173	173	173	173	173	173	173	173	173	173	173	38	160	160
YLRWdelta11	13	11	16	15	23	16	14	13	21	12	12	30	30	12	25	12	15	17	14	18	29	16	21	24	12	20	20	29	16	29	44	24	29	22	173	173	173	173	173	173	173	173	173	173	173	173	38	160	160
YPRCdelta18	13	11	16	15	23	16	14	13	21	12	12	30	30	12	25	12	15	17	14	18	29	16	21	24	12	20	20	29	16	29	44	24	29	22	173	173	173	173	173	173	173	173	173	173	173	173	38	160	160
YPRCdelta19	13	11	16	15	23	16	14	13	21	12	12	30	30	12	25	12	15	17	14	18	29	16	21	24	12	20	20	29	16	29	44	24	29	22	173	173	173	173	173	173	173	173	173	173	173	173	38	160	160
YDRWdelta28	13	11	16	15	23	16	14	13	21	12	12	30	30	12	25	12	15	17	14	18	29	16	21	24	12	20	20	29	16	29	44	24	29	22	173	173	173	173	173	173	173	173	173	173	173	173	38	150	150
YJRWdelta12	13	11	16	15	23	16	14	13	21	12	12	30	30	12	25	12	15	17	14	18	29	16	21	24	12	20	20	29	16	29	44	24	29	22	173	173	173	173	173	173	173	173	173	173	173	173	38	150	150
YLRWdelta10	13	11	16	15	23	16	14	13	21	12	12	30	30	12	25	12	15	17	14	18	29	16	21	24	12	20	20	29	16	29	44	24	29	22	173	173	173	173	173	173	173	173	173	173	173	173	38	150	150
YGRCdelta16	13	11	16	15	23	20	14	13	21	12	12	36	36	12	25	12	15	17	14	18	29	12	21	24	12	26	20	29	16	35	44	24	35	28	161	161	161	161	161	161	161	161	161	161	161	161	38	195	195
YCRWdelta18	11		16	19	21	25		12	19	12		25	25	11	21	12	13	17	14	14	13	16	20	25		26	20	17	15	25	25	16	25	26	117	117	117	117	117	117	117	117	117	117	117	117	39	239	239
YDRWdelta29	11		16	19	21	25		12	19	12		25	25	11	21	12	13	17	14	14	13	16	20	25		26	20	17	15	25	25	16	25	26	117	117	117	117	117	117	117	117	117	117	117	117	39	239	239
YMRWdelta19	11		16	19	21	25		12	19	12		25	25	11	21	12	13	17	14	14	13	16	20	25		26	20	17	15	25	25	16	25	26	117	117	117	117	117	117	117	117	117	117	117	117	39	239	239
YBLWdelta2	11	13	16	19	21	25		12	19	12		25	25	11	21	12	13	17	14	14	14	16	26	25		20	20	17	15	19	20	16	19	20	117	117	117	117	117	117	117	117	117	117	117	117	44	239	239
YERWdelta22	11		16	19	21	25		12	19	12		25	25	11	21	12	13	17	14	14	13	16	20	25		20	20	17	15	19	20	16	19	20	117	117	117	117	117	117	117	117	117	117	117	117	39	239	239
YDRWdelta14	11		16	19	21	25		12	19	12		25	25	11	21	12	13	17	14	14	13	16	20	25		20	20	17	15	19	20	16	19	20	117	117	117	117	117	117	117	117	117	117	117	117	39	259	259
YLRCdelta26	11		16	19	21	25		12	19	12		25	25	11	21	12	13	17	14	14	13	16	20	25		20	20	17	15	19	20	16	19	20	117	117	117	117	117	117	117	117	117	117	117	117	39	259	259
YDRWdelta13	11		16	19	21	25		12	19	12		25	25	11	21	12	13	17	14	14	13	16	20	25		20	20	17	15	19	20	16	19	20	117	117	117	117	117	117	117	117	117	117	117	117	39	259	259
YBLWdelta4	11		16	19	21	25		12	19	12		25	25	11	21	12	13	17	14	14	13	16	20	25		20	20	17	15	19	20	16	19	20	78	78	78	78	78	78	78	78	78	78	78	78	75	90	90
YBLWdelta5	11		16	19	21	25		12	19	12		25	25	11	21	12	13	17	14	14	13	16	20	25		20	20	17	15	19	20	16	19	20	78	78	78	78	78	78	78	78	78	78	78	78	75	90	90
YDRWdelta19	11		16	19	21	25		12	19	12		25	25	11	21	12	13	17	14	14	13	16	20	25		26	20	17	15	25	25	16	25	26	117	117	117	117	117	117	117	117	117	117	117	117	39	173	173
YLRCdelta25	11		16	19	21	25		12	19	12		25	25	11	21	12	13	17	14	14	13	16	20	25		26	20	17	15	25	25	16	25	26	117	117	117	117	117	117	117	117	117	117	117	117	39	173	173
YPLWdelta5	11		16	19	21	25		12	19	12		25	25	11	21	12	13	17	14	14	13	16	20	25		26	20	17	15	25	25	16	25	26	77	77	77	77	77	77	77	77	77	77	77	77	39	89	89
YGRCdelta17	11		16	19	21	25		12	19	12		25	25	11	21	12	13	17	14	14	13	16	20	25		26	20	17	15	25	25	16	25	26	117	117	117	117	117	117	117	117	117	117	117	117	39	173	173
YJRCdelta19	11	13	14	19	21	25		12	19	12		25	25	11	21		13	17	14	14	14	16	23	25		17	20	17	15	17	20	16	17	17	117	117	117	117	117	117	117	117	117	117	117	117	39	173	173
YORWdelta23	11		16	19	21	25		12	19	12		25	25	11	21	12	13	17	14	14	13	16	20	25		26	20	17	15	25	25	16	25	26	117	117	117	117	117	117	117	117	117	117	117	117	39	239	239
YORWdelta24	11		16	19	21	25		12	19	12		25	25	11	21	12	13	17	14	14	13	16	20	25		26	20	17	15	25	25	16	25	26	117	117	117	117	117	117	117	117	117	117	117	117	39	239	239
YELCdelta4	11		16	19	21	25		12	19	12		25	25	11	21	12	13	17	14	14	13	16	20	25		26	20	17	15	25	25	16	25	26	117	117	117	117	117	117	117	117	117	117	117	117	39	239	239
YDRWdelta20	11		16	19	21	25		12	19	12		25	25	11	21	12	13	17	14	14	13	16	20	25		26	20	17	15	25	25	16	25	26	117	117	117	117	117	117	117	117	117	117	117	117	39	173	173
YERCdelta16	11	13	16	19	21	25		12	19	12		25	25	11	21	12	13	17	14	14	14	16	26	25		20	20	17	15	19	20	16	19	20	61	61	61	61	61	61	61	61	61	61	61	61	44	126	126
YPLWdelta8	11		16	19	21	25	11	12	19	12		25	25	11	21	12	13	17	14	14	14	16	20	25		20	20	17	15	19	20	16	19	19	78	78	78	78	78	78	78	78	78	78	78	78	75	90	90
YKLWdelta7	11		16	19	21	25			19	12		25	25	11	21	12	13	17	14	14	13	16	20	25		20	20	17	15	19	20	16	19	20	78	78	78	78	78	78	78	78	78	78	78	78	38	78	78
YNRCdelta8	11	11	16	19	21	25		12	21	12		25	25	11	24	12	13	17	14	14	13	16	20	25		26	20	19	15	25	25	29	25	25	117	117	117	117	117	117	117	117	117	117	117	117	39	173	173
YGLWdelta8						14		11				15	15					11	15	15		15	12	15		17	15		14		13	12		16	26	26	26	26	26	26	26	26	26	26	26	26	25	37	37
YGLWdelta9																		13																	32	32	32	32	32	32	32	32	32	32	32	32	27	50	50
YCLWdelta2a			11	19	11	24		12	13	12		24	24			11		17	14	14		16	12	24			20	16	14	11	17	12		18	82	82	82	82	82	82	82	82	82	82	82	82	39	126	126
YGLCdelta1		13	16	19	11	25		12	12			25	25	11	15	12		17	14	14	14	16	26	25		20	20	16	15	20	20	13	19	20	96	96	96	96	96	96	96	96	96	96	96	96	46	115	115
YGRWdelta28			16	19	11	25		12	21	12		26	26	11	19	12		17	14	14	13	16	20	25		26	20	17	15	25	25	16	25	26	117	117	117	117	117	117	117	117	117	117	117	117	72	173	173
YCLWdelta4			16	19	11	25		12	21	12		26	26	11	19	12		17	14	14	13	16	20	25		26	20	17	15	25	25	16	25	26	117	117	117	117	117	117	117	117	117	117	117	117	46	173	173
YFLWdelta4			16	19	19	25		12	21	12		25	26	11	19	12		17	14	14	13	16	20	25		26	20	17	15	25	25	16	25	26	117	117	117	117	117	117	117	117	117	117	117	117	46	173	173
YGRWdelta27			16	19	19	25		12	21	12		25	26	11	19	12		17	14	14	13	16	20	25		26	20	17	15	25	25	16	25	26	117	117	117	117	117	117	117	117	117	117	117	117	46	173	173
YJRWdelta17			16	19	11	25		12	21	12		26	26	11	19	12		17	14	14	13	16	20	25		26	20	17	15	25	25	16	25	26	117	117	117	117	117	117	117	117	117	117	117	117	74	173	173
YCLWdelta5			16	19	11	25		12	21	12		26	26	11	19	12		17	14	14	13	16	20	25		26	20	17	15	25	25	16	25	26	117	117	117	117	117	117	117	117	117	117	117	117	74	173	173
YLRWdelta22			16	19	11	25		12	21	12		26	26	11	19	12		17	14	14	13	16	20	25		26	20	17	15	25	25	16	25	26	117	117	117	117	117	117	117	117	117	117	117	117	74	173	173
YLRWdelta23			16	19	11	25		12	21	12		26	26	11	19	12		17	14	14	13	16	20	25		26	20	17	15	25	25	16	25	26	117	117	117	117	117	117	117	117	117	117	117	117	74	173	173
YJLCdelta5			16	19	11	25			21	12		26	26	11	19	12		17	14	14	13	16	20	25		26	20	17	15	25	25	16	25	26	114	114	114	114	114	114	114	114	114	114	114	114	74	126	126
YGRCdelta18			16	19	11	25		12	21	12		26	26	11	19	12		17	14	14	13	16	20	25		26	20	17	15	25	25	16	25	26	67	67	67	67	67	67	67	67	67	67	67	67	39	93	93
YFLWdelta3			16	19	19	25		12	21	12		25	26	11	19	12		17	14	14	13	16	20	25		26	20	17	15	25	25	16	25	26	117	117	117	117	117	117	117	117	117	117	117	117	46	173	173
YNLCdelta5			16	19	11	25		12	21	12		26	26	11	19	12		17	14	14	13	16	20	25		26	20	17	15	25	25	16	25	26	117	117	117	117	117	117	117	117	117	117	117	117	46	173	173
YNLCdelta6			16	19	11	25		12	21	12		26	26	11	19	12		17	14	14	13	16	20	25		26	20	17	15	25	25	16	25	26	117	117	117	117	117	117	117	117	117	117	117	117	46	173	173
YCLWdelta3			16	19	11	25		12	21	12		26	26	11	19	12		17	14	14	13	16	20	25		26	20	17	15	25	25	16	25	26	117	117	117	117	117	117	117	117	117	117	117	117	46	173	173
YDRCdelta4		11	16	19	11	25		12	23	12		26	25	11	22	12		17	14	14	13	16	20	25		26	20	19	15	25	25	24	25	26	117	117	117	117	117	117	117	117	117	117	117	117	69	173	173
YDRCdelta5		11	16	19	11	25		12	23	12		25	25	11	22	12		17	14	14	14	16	26	25		20	20	19	15	19	20	24	19	27	117	117	117	117	117	117	117	117	117	117	117	117	75	173	173
YJLCdelta3		11	16	19	11	25		12	23	12		25	25	11	22	12		17	14	14	14	16	26	25		20	20	19	15	19	20	24	19	27	117	117	117	117	117	117	117	117	117	117	117	117	75	173	173
YELWdelta1		11	11	19	19	25		12	23	12	12	25	25	11	22			17	14	21	17	17	17	25	14	23	20	21	15	23	23	24	23	27	117	117	117	117	117	117	117	117	117	117	117	117	50	160	160
YELWdelta2		11	14	19	19	25		12	23	12		25	25	11	22			17	14	14	13	16	17	25		23	20	19	15	23	23	24	23	27	117	117	117	117	117	117	117	117	117	117	117	117	50	160	160
YHRCdelta10		11	14	19	19	25		12	23	12		25	25	11	22			17	14	14	13	16	17	25		23	20	19	15	23	23	24	23	27	117	117	117	117	117	117	117	117	117	117	117	117	50	173	173
YILWdelta2		11	14	19	19	25		12	23	12		25	25	11	22			17	14	14	13	16	17	25		23	20	19	15	23	23	24	23	25	117	117	117	117	117	117	117	117	117	117	117	117	50	173	173
YERCdelta14		11	14	19	19	25		12	23	12		25	25	11	22			17	14	14	13	16	17	25		23	20	19	15	23	23	24	23	27	117	117	117	117	117	117	117	117	117	117	117	117	50	165	165
YORWdelta17		11	14	18	19	24		12	23	12		24	24	11	22			17	13	14	13	16	17	24		23	19	19	15	23	23	24	23	27	106	106	106	106	106	106	106	106	106	106	106	106	50	150	150
YMLCdelta2			14	19	11	25		12	16	12		25	25	11	14			17	14	14	13	16	17	25		23	20	17	15	23	23	12	23	23	117	117	117	117	117	117	117	117	117	117	117	117	45	173	173
YORCdelta20		11	14	19	19	25		12	23	12		25	25	11	22			17	14	14	13	16	17	25		17	20	19	15	17	18	24	17	27	117	117	117	117	117	117	117	117	117	117	117	117	50	172	172
YORCdelta21		11	14	19	19	25		12	23	12		25	25	11	22			17	14	14	13	16	17	25		17	20	19	15	17	18	24	17	27	117	117	117	117	117	117	117	117	117	117	117	117	50	172	172
YHLCdelta1		11	16	19	19	25		12	23	12		29	29	11	22	12		17	14	14	14	12	21	21		26	20	19	15	29	29	24	29	28	117	117	117	117	117	117	117	117	117	117	117	117	39	239	239
YLRCdelta18		11	16	19	19	25		12	23	12		29	29	11	22	12		17	14	14	14	12	21	21		26	20	19	15	29	29	24	29	28	117	117	117	117	117	117	117	117	117	117	117	117	50	239	239
YJLCdelta4	13	11	16	15	23	49	14	13	21	12	12	36	36	12	25	12	15	17	25	18	29	24	21	32	12	28	20	29	27	35	44	24	35	49	114	114	114	114	114	114	114	114	114	114	114	114	74	126	126
YARWdelta7		11	15	23	19	24		12	23	11		24	24		22	12		17	14	14	11	16	16	24		16	20	19	14	16	18	24	15	18	61	61	61	61	61	61	61	61	61	61	61	61	44	77	77
YGRWdelta23	11		16	15	21	14			19			21	20	11	21	12	13	13	17	17	13	17	20	21		20	16	17	13	19	20	16	19	20	21	20	21	21	21	21	21	21	21	21	21	21	38	67	67
YALCdelta2						13		12		12		15	15		11				15	15		15	12	15		11	15				13	14		16	17	17	17	17	17	17	17	17	17	17	17	17	17	17	17
YBRWdelta17						12		12		13		16	16	16	12	11		16	13	12		12	12	12		12	14				16	15		11	22	22	22	22	22	22	22	22	22	22	22	22	21	21	21
YBRWdelta16									12	12	12	12	12	12	11		13	11	12	12		12		12	12	12	11	16			11	11		13	11	11	11	11	11	11	11	11	11	11	11	11	11	11	11
YHRWdelta9										11		12	12		11		13		12	11	11	11		11			11	12			13	11		12	19	19	19	19	19	19	19	19	19	19	19	19	14	19	19
YDRCdelta6b																		13																													14	16	16
YKRCdelta9										11					13
YHRCdelta12				19		20	12					21	20		13			19	21	21	15	20	12	20		12	21	16	14	12	17	12		18	20	20	20	20	20	20	20	20	20	20	20	20	20	20	20
YPRCdelta13				12	14	16	12	12	12	12	12	16	16		12	12	15	13	13		14		14	18		18	13	13	16	14	17	14	14	13	17	17	17	17	17	17	17	17	17	17	17	17	15	17	17
YGLCdelta5	14		13	14	12	15	11	13	15			12	17	12	15	15	13	12	16	17	11	16	14	17		12	23	15	13	14	15	13	15	16	15	15	15	15	15	15	15	15	15	15	15	15	14	15	15
YDRWdelta12	14		16	12	13	16			15	12	13	31	21		13	12	11	27	26			14	11	14		14	14	14	16	12	17	13	17	13	13	13	13	13	13	13	13	13	13	13	13	13	13	13	13
YARCdelta8				14		14						14	14		12	12		14	11	13		14	13	14			14	12	11		12	11		14	10	10	10	10	10	10	10	10	10	10	10	10	10	14	14
YHRCdelta14				14		14						14	12		12	12		14	11	13		14	13	14			14	12	11		12	11		14	14	14	14	14	14	14	14	14	14	14	14	14	14	14	14
YALWdelta1				12		12		12				12	12			12		11	11	12		12	12	12			12							12	16	16	16	16	16	16	16	16	16	16	16	16	15	15	15
YARCdelta3										12		12	12						12	12		14		12			18					11		12	13	13	13	13	13	13	13	13	13	13	13	13	13	13	13
YHRCdelta11			11			14	11			12		15	15			12		15	15	17		15	12	15		11	16		11	12	11	12	11	11	17	17	17	17	17	17	17	17	17	17	17	17	11	17	17
YGLWdelta10				16		18				12		19	19		12			17	19	21		19	12	19		12	20	13	13		14	12		16	18	18	18	18	18	18	18	18	18	18	18	18	18	18	18
YOLWdelta6										13		15	15		12			15	13			13	11	14		12	12	14	12		13	12			14	14	14	14	14	14	14	14	14	14	14	14	14	14	14
YERCdelta10		11	20	11	16	16		12	18		17	17	17	11	11	14		13	19	21		19	15	19		17	20		13	17	21	15	17	17	15	15	15	15	15	15	15	15	15	15	15	15	14	14	14
YILCdelta5						21	12		14		14	13	13					12	18			18	11	12			11	13	22	17	23	11		16	12	12	12	12	12	12	12	12	12	12	12	12	22
YPRCdelta22				12		16				13	15	24	24		24			14	20	15		14	17	24		18	20	16	30		20	17			14	14	14	14	14	14	14	14	14	14	14	14	16	14	14
YJLWdelta8				16		16				11		16	16					16	16	11		13	12	16			16	16	12		16			15	20	20	20	20	20	20	20	20	20	20	20	20	20	20	20
YHLWdelta2		11				11						11	11										11	11					11			11			15	15	15	15	15	15	15	15	15	15	15	15	15	15	15
YMRWdelta15				13	12	14						14	14					14		13		16		14		18	16				11			13	14	14	14	14	14	14	14	14	14	14	14	14	11	14	14
YDRWdelta10			12	15	12	21			11			14	14		10			15	14	16		14		14		11	15			13	12	17	13	11	13	13	13	13	13	13	13	13	13	13	13	13		11	11
YORWdelta10		17	12	17		21			12		15	28	31		12	12	13	11	21	24		22	12	22	12	13	21	21	15	12	21	12	11	14	15	15	15	15	15	15	15	15	15	15	15	15	21	15	15
YORCdelta11				15		11	12			16		15	15		15		20	12	16	14		11	13	14		16	15	11	12		18	12			18	18	18	18	18	18	18	18	18	18	18	18	11	18	18
YBLWdelta1			11	13		20	17	14			12	22	22					19	19	13	16	24	14	22		13	14	14	21	20	14	16		13	19	19	19	19	19	19	19	19	19	19	19	19	19	19	19
YJRWdelta14				19								13	13		13			12		15		11	12	11		15	13		11		13	13
YCRCdelta14				14					13											14						12			12			12			14	14	14	14	14	14	14	14	14	14	14	14	11	14	14
YGLWdelta4						11				12		22	22		11				22	18		18	11	22		14	17		19		11	12		12	12	12	12	12	12	12	12	12	12	12	12	12	12	12	12
YGRCdelta20			12					14	12		17	15	15				11	13	11			14	12	11		11					11	14			12	12	12	12	12	12	12	12	12	12	12	12	12	12	12
YPLWdelta9				11		15				18	15	18	18		18			15	19	11		12	16	16		18	18	15	18		15				22	22	22	22	22	22	22	22	22	22	22	22	22	22	22
YLRWdelta17			16	16	12	16	12		15	15		23	24	11	16	12		13	40	21	12	20	21	23		17	20	15	22	24	24	12	24	18	24	24	24	24	24	24	24	24	24	24	24	24	17	16	16
YERCdelta26		11	16	16	11	16			12		12	16	16	11	15	12		12	14	11	11	13	20	16		20	16	16		20	20	15	20	20	20	20	20	20	20	20	20	20	20	20	20	20	20	20	20
YGRCdelta12						14	16					13	13					16	16	13		13		13	11	11	13	17		11	11	13		11	11	11	11	11	11	11	11	11	11	11	11	11	11	11	11
YJLWdelta10			15	14		12			12	12	13	12	12	11	11	14			10	11			10			16	12	11		16	16	11	16	16	16	16	16	16	16	16	16	16	16	16	16	16	11	16	16
YGRCdelta25						13	12	11	20	12						12						14				12		12	14	14	14			14	12	12	12	12	12	12	12	12	12	12	12	12	14	12	12
YIRCdelta6						15						15	15			12		12				10	12	15			11		14			12			15	15	15	15	15	15	15	15	15	15	15	15	15	15	15
YELCdelta3				11		12					12	12	12						12				11	12		11		12	12		12	11			12	12	12	12	12	12	12	12	12	12	12	12	12	12	12
YELWdelta5						14			12			23	23						20	15	14	15	15	23		13	14		24			18			13	13	13	13	13	13	13	13	13	13	13	13	13	13	13
YGRWdelta26			19	14	15	13		11	15			19	19		17			14	13		14		12	15		12	17	21	11	14	17	15	14	14	15	13	16	15	15	15	15	15	15	15	15	15	11	15	15
YORCdelta15			18	13	13	18	12	13	12		13	23	23		16	18	13	15	29	20	18	28	20	22		17	29	16	24	22	27	21	19	21	20	20	20	20	20	20	20	20	20	20	20	20	23	16	16
YBLWdelta8			14	11	11				11			14	14	12	11	14			14		12		11		12	11	12	12	12	11	12	11	11	11	12	12	12	12	12	12	12	12	12	12	12	12	10	12	12
YFRWdelta10		11	11	21		32	13					22	22	12				15	13	17	13	15	14	18		20	18	13	11	22	21	13	22	20	22	22	22	22	22	22	22	22	22	22	22	22	14	14	14
YJRCdelta15				13		13						13	13		12	14		13		13		13	11	13	11		13			12	11			13	12	12	12	12	12	12	12	12	12	12	12	12	13	13	13
YORCdelta9						12	12					12	12					11	12		12	12	13	12		12			12	12	21	12	12	11	12	12	12	12	12	12	12	12	12	12	12	12	13	13	13
YLRWdelta24		12	14			15			11			12	12	12	11			14	12	12		12	11	12			12	11	12	11	14	11	11	11	14	14	14	14	14	14	14	14	14	14	14	14		14	14
YDRWdelta31			15		15	12	11			12		15	15		12	12		17	12		11	11	12	12		12	12	11		11	12	11	11	14	11	11	11	11	11	11	11	11	11	11	11	11	13	17	17
YPLCdelta1				11	11		12	11		13		17	17	14	8	14	15				11					9		11	15	11	16	11	11		16	16	16	16	16	16	16	16	16	16	16	16		16	16
YJRCdelta16	20		11	11	14	15	14	13		12	12	27	27	12	17	11		11	23	18	27	17	15	27		19	17	27	24	18	14	18	18	11	27	27	27	27	27	27	27	27	27	27	27	27	20	27	27
YJRWdelta20	17			21	16	31	14	13	12	12	14	31	31	12	17	11		17	19	15	27	16	14	31	11	13	22	27	16	18	16	18	18	11	27	27	27	27	27	27	27	27	27	27	27	27	30	27	27
YMRWdelta20				12	15	12		12				13	13		12	11			12	12	13						12	13	15	13	15	13	13		13	13	13	13	13	13	13	13	13	13	13	13		13	13
YCRWdelta12	13		16		26	14	15	11	19	14		23	20	11	22	16	13	18	17	15		13	13	17	11	14	14	17	15	16	22	16	14	11	23	13	23	23	23	23	23	23	23	23	23	23	14	23	23
YPLWdelta7					12					14	14	15	15		15				20	12		12	16	20		14	15		12		14	14			12	12	12	12	12	12	12	12	12	12	12	12
YNRCdelta9				12		12					11	14	12		14	12			12	13		14	13	12		14	13	13	11	14	12				14	14	14	14	14	14	14	14	14	14	14	14	12
YDRWdelta30	12		13		13			12	11	12	26	14	14		12	12	12		13	13	13	18	11	13		12	16		13		13			12	12	12	12	12	12	12	12	12	12	12	12	12	20	20	20
YOLCdelta8		12	11			11		12	19	15	18	13	13		13		12		16			11	12	11		14		11	13	11	11	18		19	13	17	13	16	16	16	16	16	16	16	16	16	20	16	16
YERCdelta15	13		11		17	14					14	14	14	12	12	18		13	12	14		13	11	12	11	13	11	13	13	11	13		11	11	14	12	14	14	14	14	14	14	14	14	14	14	13	14	14
YERWdelta17			11	14	11	14			12	12	12	19	19	12	15	16		15	16	16		17	13	18		17	16	12	12		13	12		14	14	14	14	14	14	14	14	14	14	14	14	14	15	14	14
YLRWdelta12			13	14	15	21			16	13	14	21	21		16	12		13	20	22		20	12	21		13	21	21	14	12	21	12	13	15	16	16	16	16	16	16	16	16	16	16	16	16	21	16	16
YKLCdelta4		14			12	15	12				15	30	30	13	11			14	26	22	15	18	14	30		12	22		16	15	15	15		12	15	15	15	15	15	15	15	15	15	15	15	15	14	14	14
YLRWdelta15			11	12		12	11	12		12	11	17	17		20	15	11	14	17	16	11	15	26	17		19	15	13	24	13	15	15		13	22	22	22	22	22	22	22	22	22	22	22	22	22	22	22
YFLCdelta6	11			13	11	13			12	11		13	13		12			13		15		13		13		11	13	12	12		11	12		13	13	13	13	13	13	13	13	13	13	13	13	13	13	13	13
YHRCdelta4										12	12			12	12	12		12	12			12	12						12					12	15	15	15	15	15	15	15	15	15	15	15	15	15	15	15
YKLCdelta2	12		11		16	14			13			14	14		16			13	14	14		10	11	14		11	11	11	13	13	16				17	17	17	17	17	17	17	17	17	17	17	17	17	17	17
YMLCdelta1		12				12	11			14		15	15		15	14			15			12	16	15		14	15			12	14	13	12	12	13	13	13	13	13	13	13	13	13	13	13	13	13	13	13
YFLWdelta1		12	14			13	13				12	15	15		18		13		11	13	13	11		13		11	13		14	15	12	13	13	11	15	15	15	15	15	15	15	15	15	15	15	15	14	15	15
YKLWdelta1					12			11				12	12				12				12							12	12	12	12	12	12		12	12	12	12	12	12	12	12	12	12	12	12	14	12	12
YPRWdelta20	13	11	16	15	23	28	14	14	21	12	12	46	46	12	25	12	15	12	18	18	29	22	21	25	12	26	20	29	23	111	44	24	37	40	214	189	208	203	203	203	203	203	203	203	203	203	32	74	74
YPRWdelta21	13	11	16	15	23	28	14	14	21	12	12	46	46	12	25	12	15	12	18	18	29	22	21	25	12	26	20	29	23	111	44	24	37	40	214	189	208	203	203	203	203	203	203	203	203	203	32	74	74
YDRWdelta23	13	11	16	15	23	28	14	14	21	12	12	46	46	12	25	12	15	12	18	18	29	22	21	25	12	26	20	29	23	111	44	24	37	40	214	189	208	203	203	203	203	203	203	203	203	203	32	74	74
YLRCdelta2	13	11	16	15	23	28	14	14	21	12	12	46	46	12	25	12	15	12	18	18	29	22	21	25	12	26	20	29	23	111	44	24	37	40	214	189	208	203	203	203	203	203	203	203	203	203	32	74	74
YMRCdelta10	13	11	16	15	23	28	14	14	21	12	12	46	46	12	25	12	15	12	18	18	29	22	21	25	12	26	20	29	23	111	44	24	37	40	214	189	208	203	203	203	203	203	203	203	203	203	32	74	74
YMRCdelta9	13	11	16	15	23	28	14	14	21	12	12	46	46	12	25	12	15	12	18	18	29	22	21	25	12	26	20	29	23	111	44	24	37	40	214	189	208	203	203	203	203	203	203	203	203	203	32	74	74
YERCdelta24	13	11	16	15	23	25	14	14	21	12	12	46	46	12	25	12	15	12	16	18	29	18	21	25	12	26	20	29	19	56	44	24	37	40	110	103	104	103	103	103	103	103	103	103	103	103	32	74	74
YLRCdelta3	13	11	16	15	23	28	14	14	21	12	12	46	46	12	25	12	12	12	18	24	29	22	21	25	12	26	20	29	23	111	41	24	37	40	173	173	173	173	173	173	173	173	173	173	173	173	32	47	47
YCRWdelta19	13	11	16	15	23	28	14	14	21	12	12	46	46	12	25	12	15	12	18	18	29	22	21	25	12	26	20	29	23	111	44	24	37	40	213	189	208	203	203	203	203	203	203	203	203	203	32	74	74
YCRWdelta23	13	11	16	15	23	28	14	14	21	12	12	46	46	12	25	12	15	12	18	18	29	22	21	25	12	26	20	29	23	111	44	24	37	40	223	189	208	203	203	203	203	203	203	203	203	203	32	74	74
YCRWdelta24	13	11	16	15	23	28	14	14	21	12	12	46	46	12	25	12	15	12	18	18	29	22	21	25	12	26	20	29	23	111	44	24	37	40	223	189	208	203	203	203	203	203	203	203	203	203	32	74	74
YOLWdelta4	13	11	16	15	23	28	14	14	21	12	12	46	46	12	25	12	15	12	18	18	29	22	21	25	12	26	20	29	23	111	44	24	37	40	214	189	208	203	203	203	203	203	203	203	203	203	32	74	74
YDRWdelta24	13	11	16	15	23	28	14	14	21	12	12	46	46	12	25	12	15	12	18	18	29	22	21	25	12	26	20	29	23	111	44	24	37	40	214	189	208	203	203	203	203	203	203	203	203	203	32	74	74
YBRWdelta12	13	11	16	15	23	49	14	14	21	12	12	46	46	12	25	12	15	12	25	18	29	25	21	32	12	26	22	29	27	80	51	24	37	34	136	111	130	125	125	125	125	125	125	125	125	125	42	74	74
YBRWdelta13	13	11	16	15	23	49	14	13	21	12	12	46	46	12	25	12	15	12	25	18	29	25	21	32	12	26	22	29	27	68	64	24	37	46	103	78	97	92	92	92	92	92	92	92	92	92	42	74	74
YGRCdelta29	13	11	16	15	23	49	14	14	21	12	12	46	46	12	25	12	15	12	25	18	29	25	21	32	12	26	22	29	27	116	64	24	37	46	165	140	159	154	154	154	154	154	154	154	154	154	42	74	74
YGRCdelta30	13	11	16	15	23	49	14	14	21	12	12	46	46	12	25	12	15	12	25	18	29	25	21	32	12	26	22	29	27	116	64	24	37	46	165	140	159	154	154	154	154	154	154	154	154	154	42	74	74
YORWdelta13	13	11	16	15	23	49	14	14	21	12	12	46	46	12	25	12	15	12	25	18	29	25	21	32	12	26	22	29	27	116	64	24	37	46	165	140	159	154	154	154	154	154	154	154	154	154	42	74	74
YORWdelta14	13	11	16	15	23	49	14	14	21	12	12	46	46	12	25	12	15	12	25	18	29	25	21	32	12	26	22	29	27	116	64	24	37	46	165	140	159	154	154	154	154	154	154	154	154	154	42	74	74
YHRCdelta15	13	11	16	15	23	49	14	14	21	12	12	46	46	12	25	12	15	12	25	18	29	25	21	32	12	26	22	29	27	116	64	24	37	46	165	140	159	154	154	154	154	154	154	154	154	154	42	74	74
YMLWdelta4	13	11	16	15	23	49	14	14	21	12	12	46	46	12	25	12	15	12	25	18	29	25	21	32	12	26	22	29	27	116	64	24	37	46	165	140	159	154	154	154	154	154	154	154	154	154	42	74	74
YHRCdelta16	13	11	16	15	23	49	13	14	21	12	16	44	44	11	25	12	15	12	25	18	19	25	21	32	12	26	22	22	27	115	64	23	36	46	108	108	108	108	108	108	108	108	108	108	108	108	42	45	45
YMLWdelta3	13	11	16	15	23	49	14	14	21	12	12	46	46	12	25	12	15	12	25	18	29	25	21	32	12	26	22	29	27	116	64	24	37	46	163	140	159	154	154	154	154	154	154	154	154	154	42	74	74
YFLWdelta2			13	21		41	12		14	12	16	21	42	11	11			17	25	16	12	19	22	42		13	22	22	27	21	39	12	21	21	25	25	25	25	25	25	25	25	25	25	25	25	42	25	25
YPRCdelta24	13	11	16	15	23	28	14	14	21	12	12	46	46	12	25	12	15	12	18	18	29	22	21	25	12	26	20	29	23	111	44	24	37	40	208	189	223	203	203	203	203	203	203	203	203	203	32	74	74
YKLCdelta5	13		12	12	16	19	14	13	14	12	19	23	23	12	13	11		13	20	17	25	17	14	20	12	14	16	24	18	22	18	22	23	20	27	27	27	27	27	27	27	27	27	27	27	27	21	27	27
YGRWdelta13	13	11	16	15	23	28	14	14	21	12	12	46	46	12	25	12	15	12	18	18	29	22	21	25	12	26	20	29	23	111	44	24	37	40	203	189	203	213	213	213	213	213	213	213	213	223	32	84	84
YGRWdelta14	13	11	16	15	23	28	14	14	21	12	12	46	46	12	25	12	15	12	18	18	29	22	21	25	12	26	20	29	23	111	44	24	37	40	203	189	203	213	213	213	213	213	213	213	213	223	32	84	84
YJRWdelta11	13	11	16	15	23	28	14	14	21	12	12	46	46	12	25	12	15	12	18	18	29	22	21	25	12	26	20	29	23	111	44	24	37	40	203	189	203	213	213	213	213	213	213	213	213	223	32	84	84
YJRWdelta13	13	11	16	15	23	28	14	14	21	12	12	46	46	12	25	12	15	12	18	18	29	22	21	25	12	26	20	29	23	111	44	24	37	40	203	189	203	213	213	213	213	213	213	213	213	223	32	84	84
YCRCdelta6	13	11	16	15	23	35	14	13	21	12	12	34	34	12	25	12	15	17	25	18	29	25	21	29	12	24	22	29	27	42	58	24	33	41	78	64	78	96	96	98	98	98	98	98	98	88	40	94	94
YDRWdelta11	13	11	16	15	23	49	14	13	21	12	12	34	34	12	25	12	15	17	25	18	29	19	21	32	12	24	22	29	26	33	44	24	33	27	78	64	78	96	96	98	98	98	98	98	98	88	42	94	94
YDRCdelta3		11	17	16	19	49	12		23	12	16	23	32	11	22	12	15	17	25	14	14	25	19	32		23	22	19	27	34	50	22	23	33	27	27	27	40	40	42	42	42	42	42	42	32	42	42	42
YORCdelta25	13	11	16	15	23	49	14	13	21	12	12	34	34	12	25	12	15	17	25	18	29	25	21	32	12	24	22	29	27	42	58	24	33	41	78	64	78	96	96	98	98	98	98	98	98	88	42	94	94
YARWdelta6	13	11		15	23	24	14	11	21	12	12	26	23	12	25	11	15	14	19	18	25	25	13	24	12	13	11	26	26	38	45	24	19	37	61	47	61	64	64	64	64	64	64	64	64	64	25	64	64
YKRCdelta8	13	11	16	15	23	49	14	13	21	12	12	32	32	12	25	12	15	17	25	18	29	25	21	32	12	20	22	29	27	70	64	24	29	46	74	63	74	92	92	94	94	94	94	94	94	84	42	94	94
YCRCdelta7		14	16	21	11	52	12	14	14	12	16	32	31					17	25	14	15	21	14	32		13	22	22	25	29	33	16	14	26	29	29	29	29	29	29	29	29	29	29	29	29	41	25	25
YERCdelta23		11				11				12		11	11					13	11	11		12	11	11			11	11	11			11		20	23	23	23	23	23	23	23	23	23	23	23	23	21	23	23
YBRCdelta14										12												12					11								24	24	24	24	24	24	24	24	24	24	24	24	24	24	24
YLRCdelta19				12		30						19	19					14	11	12		12	14	19			13		16			14		26	18	18	18	18	18	18	18	18	18	18	18	18	18	18	18
YPLWdelta2																		13																	12	12	12	12	12	12	12	12	12	12	12	12	14	23	23
YLLCdelta1	12	11		12	22	19	16	13	11	12	12	22	20	12	22		11	32	15	15	28	25	13	22		17	16	29	21	27	29	19	19	35	33	33	33	33	33	33	33	33	33	33	33	33	24	33	33
YHRCdelta3		11	16	15	19	49	14	14	23	12	16	46	46	12	22	12	15	11	25	14	29	25	21	32		26	22	29	27	68	52	24	37	35	90	90	90	90	90	90	90	90	90	90	90	90	42	51	51
YBLWdelta9	13	11	13	21	23	49	14	14	21	12	12	32	32	12	25	11	15	12	25	18	24	25	16	32	12	14	22	25	27	86	64	22	23	46	79	79	79	79	79	79	79	79	79	79	79	79	42	66	66
YGRWdelta11	13	11	16	15	23	49	14	14	21	12	12	32	32	12	25	12	15	12	25	18	29	25	21	32	12	20	22	29	27	86	64	24	29	46	79	79	79	82	82	82	82	82	82	82	82	82	42	88	88
YBLWdelta10	13	11	16	15	23	49	14	14	21	12	12	32	32	12	25	12	15	12	25	18	29	25	21	32	12	20	22	29	27	86	64	24	29	46	79	79	79	82	82	82	82	82	82	82	82	82	42	88	88
YKRCdelta12	13	11	16	15	23	49	14	14	21	12	12	32	32	12	25	12	15	12	25	18	29	25	21	32	12	20	22	29	27	86	64	24	29	46	79	79	79	82	82	82	82	82	82	82	82	82	42	88	88
YMRCdelta7	13	11	16	15	23	49	14	14	21	12	12	32	32	12	25	12	15	12	25	18	29	25	21	32	12	20	22	29	27	86	64	24	29	46	79	79	79	82	82	82	82	82	82	82	82	82	42	88	88
YMRCdelta8	13	11	16	15	23	49	14	14	21	12	12	32	32	12	25	12	15	12	25	18	29	25	21	32	12	20	22	29	27	86	64	24	29	46	79	79	79	82	82	82	82	82	82	82	82	82	42	88	88
YNLCdelta1	13	11	16	15	23	49	14	14	21	12	12	46	46	12	25	12	15	12	25	18	29	25	21	32	12	26	22	29	27	116	64	24	37	46	154	140	154	172	172	174	174	174	174	174	174	164	42	94	94
YNLCdelta2	13	11	16	15	23	49	14	14	21	12	12	46	46	12	25	12	15	12	25	18	29	25	21	32	12	26	22	29	27	116	64	24	37	46	154	140	154	172	172	174	174	174	174	174	174	164	42	94	94
YPRWdelta12	13	11	16	15	23	49	14	14	21	12	12	46	46	12	25	12	13	12	25	17	29	25	21	32	12	26	22	29	27	84	47	24	37	37	100	100	100	100	100	100	100	100	100	100	100	100	42	48	48
YGRWdelta32	13	11	16	15	23	28	14	14	21	12	12	46	46	12	25	12	15	12	20	18	29	25	21	24	12	26	12	29	44	116	56	24	37	46	154	140	154	156	156	156	156	156	156	156	156	156	26	76	76
YOLWdelta5	13	11	16	15	23	28	14	14	21	12	12	46	46	12	25	12	15	12	18	18	29	22	21	25	12	26	20	29	23	111	44	24	37	40	203	189	203	221	221	223	223	223	223	223	223	213	32	94	94
YPRCdelta23	13	11	16	15	23	28	14	14	21	12	12	46	46	12	25	12	15	12	18	18	29	22	21	25	12	26	20	29	23	111	44	24	37	40	203	189	203	221	221	223	223	223	223	223	223	213	32	94	94
YGLWdelta7	13	11	16	15	23	49	12	14	21	12	11	37	37	11	25	11	15	12	25	18	15	25	22	32	12	26	22	22	27	71	52	24	29	35	71	71	71	71	71	71	71	71	71	71	71	71	42	54	54
YDRWdelta25	11	11	11	21	21	49	12	13	21		12	24	32	12	24		15	17	25	16	38	25	14	32		14	22	29	27	45	61	24	23	44	40	40	40	40	40	40	40	40	40	40	40	40	42	40	40
YHRWdelta7		11	16	15	19	33	12	14	23	12	12	27	27	11	22	12		32	18	16	16	25	20	22		26	16	19	22	44	46	24	27	43	37	37	37	37	37	37	37	37	37	37	37	37	24	25	25
YDRWdelta26	13	11	16	21	20	49	12	13	16	12	16	32	32	11	19	12	15	17	25	18	17	25	21	32	12	22	22	22	27	68	64	21	28	46	61	61	61	61	61	61	61	61	61	61	61	61	42	41	41
YFRCdelta8	13	11	16	15	23	28	12		21	12	15	26	23	11	25	12		12	19	18	16	25	20	24	12	22	12	19	26	68	55	24	23	46	61	61	61	61	61	61	61	61	61	61	61	61	25	37	37
YILWdelta4	11	12	17	22	12	21	22	11	18	12	11	16	16		11	11		20	16	15	16	20	13	21	12	16	21	16	17	25	25	24	26	63	22	22	22	22	22	22	22	22	22	22	22	22	21	17	17
YMRWdelta17	13	11		11	23	19	12	14	21		14	26	23		25	11		18	18	18	13	21	13	24	12	13	26	19	24	22	27	24	14	25	31	22	31	34	34	34	34	34	34	34	34	34	23	31	31
YDRCdelta6a	11		14	15	11	38	12	14	13	12	16	43	43	11	13	11	15	17	25	19	17	22	15	43		14	22	18	30	35	35	14	18	19	35	35	35	35	35	35	35	35	35	35	35	35	42	27	27
YILCdelta1	13	11	16	21	23	41	13	14	21	12	16	26	23		25	11	15	13	18	17	12	22	14	43	12	14	22	19	27	23	40	24	18	28	44	30	44	47	47	47	47	47	47	47	47	47	42	47	47
YOLCdelta3		11	14	15	18	28	12		19	12	16	19	19	12	19	11	15	14	25	17	20	17	17	22		19	18	21	21	24	28	17	23	24	34	34	34	34	34	34	34	34	34	34	34	34	36	34	34
YLRCdelta21		11		15	19	38	14	14	21	12	16	43	43	12	24		15	17	25	17	25	25	15	43		18	22	26	32	51	41	19	20	24	51	51	51	51	51	51	51	51	51	51	51	51	42	38	38
YPLWdelta6	13	11	18	21	23	32	11	13	21	12	12	28	25	11	25	11	17	17	17	18	15	19	14	29	12	13	22	19	16	37	38	19	23	37	44	37	44	42	42	42	42	42	42	42	42	42	28	42	42
YDRCdelta2			11									18	18		17			15	12				14	12		14	18		12	13	18	16			13	13	13	13	13	13	13	13	13	13	13	13	13
YPRWdelta16				16		16					11	16	16					11	15	14	11	14		16	13	11	16	16	11		16	10		14	16	16	16	16	16	16	16	16	16	16	16	16	16	16	16
YPLCdelta10		11	16	15	14	20	12	12	13	12	12	33	33	11	15	12		12	16	11	14	23	21	23		26	17	18	23	33	30	18	31	28	33	33	33	33	33	33	33	33	33	33	33	33	22	23	23
YLRCdelta9	13	11	18	15	23	21	12		20	12		26	26	11	23	11	13	28	30	21	18	18	26	23	12	22	16	14	19	26	24	17	24	22	26	26	26	26	26	26	26	26	26	26	26	26	19	26	26
YLRWdelta20		11	16	15	12	21	10	11	15		14	37	37	11	18	12		11	16	14	12	14	22	15		26	11		15	42	28	16	29	27	42	42	42	42	42	42	42	42	42	42	42	42	20	21	21
YBRWdelta15		11	16	15	15	22	12	17	15	13		40	40	11	18	18	13	15	26	18	18	28	21	16		26	33	12	15	42	31	19	32	31	42	42	42	42	42	42	42	42	42	42	42	42	19	24	24
YGRWdelta21		13	12	21		49	12	14	14	12	16	27	27		18			17	25	14	11	21	14	32		17	22	22	26	39	34	13	19	20	39	39	39	39	39	39	39	39	39	39	39	39	42	26	26
YCRWdelta13		11	16	15	14	22	11	12	13			39	39	11	18	12	11	11	14	11	14	16	21	21		26	11	16	17	45	30	18	31	28	45	45	45	45	45	45	45	45	45	45	45	45	19	23	23
YMRCdelta13		13	16	21		36	15				16	39	38		15	12	12	17	24	14	13	16	15	39		13	22	22	23	24	27	17	19	19	25	25	25	25	25	25	25	25	25	25	25	25	35	25	25
YMRCdelta18			17	15		22	15	14				32	32		13	12		18	21	16	11	18	15	32		12	16	12	25	18	18	17	17	15	21	21	21	21	21	21	21	21	21	21	21	21	21	21	21
YGLWdelta2		12	15	13		13				12		14	14					12	14		12	12	11	13			13	12	20	11	13			13	31	31	31	31	31	31	31	31	31	31	31	31	32	31	31
YLRWdelta6				13		26	12		14	12	16	24	24					14	22	16		20	15	24	11	13	15	17	30	19	29	28		18	13	13	13	13	13	13	13	13	13	13	13	13	28	13	13
YORWdelta12			16	12		24	15		14	14	12	25	25		14	15		20	21	16		16	18	25		26	15	15	24	22	17	17	18	16	22	22	22	22	22	22	22	22	22	22	22	22	19	14	14
YGLWdelta3	11	13	22	21	13	49	16	12	15	12	16	32	32		8	12		17	25	14	17	25	15	32		13	22	22	27	40	56	32	25	39	33	33	33	33	33	33	33	33	33	33	33	33	42	26	26
YKLWdelta3	11	11	23	17	17	27	15	11	14		16	20	20		20	16	12	18	25	13	16	16	19	21		13	17	21	26	23	27	24	23	25	20	18	20	23	23	23	23	23	23	23	23	23	27	23	23
YJRWdelta18	11	9	16	15	16	38	14	14	13	12	16	46	46	22	18	12	25	17	25	17	22	25	21	43		26	22	21	27	59	63	24	37	51	61	61	61	61	61	61	61	61	61	61	61	61	42	31	31
YELWdelta6	11		16	16	11	23	13	14	13	12		20	33	11	15	11		11	21	16	12	23	20	33	12	20	17	13	25	50	47	18	23	46	45	45	45	45	45	45	45	45	45	45	45	45	24	24	24
YERWdelta13			12	12	16	15	14	13	14	14		21	21		15	11		13	16		20	17	14	16		12	11	19	14	21	17	22	21	14	21	21	21	21	21	21	21	21	21	21	21	21	15	22	22
YGRWdelta22	12	11	16	15	14	18		13	21			27	27	11	25	12		11	12	14	15	16	21	24		24	11	19	16	27	27	24	27	26	27	27	27	28	28	28	28	28	28	28	28	28	19	28	28
YFLWdelta5	13	11	11	11	23	16	12		21			26	23		25	11	12		11	17				24	12	13	11	19	16	16	24	24	14	22	28	14	28	31	31	31	31	31	31	31	31	31	19	31	31
YORWdelta19		14	16	15	16	14	13	13	15			28	28	11	15	12	15		12		19		23			20	11	18	16	28	25	23	28	22	28	28	28	28	28	28	28	28	28	28	28	28	21	28	28
YJLWdelta9	12				15	13						13	13		11	15				15				11	11	13				13	13	13	13	13	13	13	13	13	13	13	13	13	13	13	13	13		12	12
YNRCdelta7	13	11	16	15	23	20	14	13	21		12	36	36	12	25	12	14		11	16	29	12	21	24	12	28	11	29	16	35	31	24	35	43	52	52	52	52	52	52	52	52	52	52	52	52	19	46	46
YCLCdelta1	13	20	13	11	20	12	13	14	16		12	20	17	12	19	11	11	13	17	18	22	21	13	19	12	12	12	24	22	24	30	13	14	20	30	24	30	30	30	30	30	30	30	30	30	30	16	29	29
YGRWdelta31	12	11	16	15	22	27	14	14	21	12	12	36	36	12	26	12	15	12	18	16	29	22	21	24		28	16	29	22	80	49	24	35	45	73	73	73	73	73	73	73	73	73	73	73	73	24	49	49
YGRWdelta24			13		11	13	13	13	13			13	11		11	11		13	13	11	11	16	13	13		11	11	11	17	23	15	11	12	12	18	18	18	18	18	18	18	18	18	18	18	18	13	13	13
YHRWdelta13		12	19	14	11	28	11	14	14	14	11	25	21	11	16			19	25	18	14	25	14	22		14	15	17	36	34	37	18	15	33	29	29	29	29	29	29	29	29	29	29	29	29	21	15	15
YCLWdelta2b	11		17	11		14			18			14	14						14	12	11	13				14	11			18	14	17	19	17	14	14	14	14	14	14	14	14	14	14	14	14		15	15
YOLCdelta7	14		21	14	12	25	12	17	23		16	21	21		18	11	13	12	21	12	11	15	13	21		13	12	12	16	32	22	17	19	16	32	32	32	32	32	32	32	32	32	32	32	32	22	15	15
YERWdelta9	13		11	11	12	22	15	14	12		28	14	14	11	12	11		11	20	12	14	17	12	12	11	12	11	14	21	22	22	16	17	22	22	22	22	22	22	22	22	22	22	22	22	22	21	14	14
YPRWdelta14	16		17	15	12	16	19		18			12	20	10	16	11		19	29	20	15	20	13	20		12	24	14	21	22	17	17	19	17	22	22	22	22	22	22	22	22	22	22	22	22	16	12	12
YPRWdelta17	17	11	17	15	23	16	26		21			25	22	11	24	11	12	31	35	15	15	17	21	24	11	17	11	19	18	16	22	18	16	15	25	16	25	25	25	25	25	25	25	25	25	25	19	25	25
YERWdelta7	17		20		14	11	16	16	15		16	14	14		13	11		16	16	14	9	17	12	13	11		11	12	18	22	19	27	20	24	22	22	22	22	22	22	22	22	22	22	22	22	14	14	14
YPRCdelta15						12			12	11		15	15	14	15	16			18			11	13	14			12		14	15	11		11	12	15	15	15	15	15	15	15	15	15	15	15	15	14	11	11
YMRCdelta11	12		16	12		17	14		16	12	13	16	16		14			14	17	12	11	13	14	17		13	14	12	17	12	17	11	11	12	16	16	16	16	16	16	16	16	16	16	16	16	17	16	16
YORWdelta16		11			14	16	11	12	12			14	14		14			11	12		14	12	12	14		11		14	13	16	14	14	14	13	16	16	16	16	16	16	16	16	16	16	16	16	13	14	14
YKRWdelta10		11	12				12	14	15	18		17	16	14	11			17	17	16		16	11	16		13	15	12	15				15	11													11
YOLCdelta2			11	22	11	11	11		13			15	13	11	12		13	19			13	13	15	14		15	16	14		15	19		15	15	20	20	20	20	20	20	20	20	20	20	20	20	15	20	20
YBLWdelta6				13	11							13	13									11
YORWdelta22					17		14	13	12		12	21	21	12	12					11	25		12	12		11	12	24	16	20	16	20	20	13	25	25	25	25	25	25	25	25	25	25	25	25	12	25	25
YLRWdelta4			16	15	12	14			13		12	21	21	11	15	12	18	12		13	14	12	21	12		20	12	14	12	21	21	16	21	21	21	21	21	21	21	21	21	21	21	21	21	21	20	23	23
YJLCdelta6	11		11	15	11	11	12		11			16	16		12	11	15		11	11				11			11	11	12		17	12		12	17	17	23	17	17	17	17	17	17	17	17	17		17	17
YERWdelta21
YERWdelta12												13	13								11
[truncated: 257 more columns]

## Sheet: stats
	YBLWdelta3	YBRCdelta19	YHRCdelta8	YHRCdelta5	YMRWdelta12	YMRWdelta21	YMRWdelta16	YHRCdelta6	YLRCdelta16	YBLCdelta7	YERCdelta8	YDLCdelta1	YKLCdelta6	YPLWdelta11	YBRCdelta11	YFRCdelta9	YBRWdelta18	YCRWdelta11	YGLWdelta6	YERWdelta25	YORCdelta18	YFRWdelta7	YGRWdelta19	YLRCdelta5	YJLCdelta7	YMRCdelta14	YLRCdelta27	YDRCdelta9	YKRCdelta11	YCRWdelta20	YOLCdelta1	YJLWdelta1	YERWdelta11	YILCdelta3	YCLWdelta16	YMLWdelta6	YERCdelta19	YLRCdelta7	YLRCdelta8	YARCdelta4	YARCdelta5	YCLWdelta15	YERCdelta20	YPLWdelta3	YPLWdelta4	YMLWdelta5	YDRWdelta7	YCRWdelta17	YDRCdelta22
YBLWdelta3			11		13	11			11			13			12	11				13			11	12	11					10	13	11	10	11	13	12	13	13	13	13	13	13	13	13	13	13		13	13
YBRCdelta19			12		11	11		11	11			11	11		11		11						13	11				11	12	17	11	11	11		11	11	11	11	11	11	11	11	11	11	11	11	13	11	11
YHRCdelta8	11	12		21	16	23	16		15		13	18	18	15	15	12		15	15	12		11	16	16		16			23	17	16	20	17	16	16	16	16	16	16	16	16	16	16	16	16	16	16	16	16
YHRCdelta5			21		12	14	12		11		11	15	15		16	12	14	15	16	20		16	12	21		17	21	18	11	15	15	14	15	15	15	15	15	15	15	15	15	15	15	15	15	15	21	15	15
YMRWdelta12	13	11	16	12		14		13	19			23	20		22	14			14	15	16	18	12	22	11	11	13	17	19	16	28	16	16	13	23	16	23	23	23	23	23	23	23	23	23	23	11	23	23
YMRWdelta21	11	11	23	14	14		12		28		16	31	31	12	16	13		17	24	14	12	25	16	32		13	22	22	24	28	32	17	20	22	28	28	28	28	28	28	28	28	28	28	28	28	37	16	16
YMRWdelta16			16	12		12			12		12	14	14			12	12	26	26	11	14	13	16	15	11		11	15	15	15	12	15	15	16	14	14	14	14	14	14	14	14	14	14	14	14	12	14	14
YHRCdelta6		11			13							13	13						13		13	14					11	13	14	14	14	13	13	11	14	14	14	14	14	14	14	14	14	14	14	14	12	13	13
YLRCdelta16	11	11	15	11	19	28	12				16	21	21		21	12			13	10	12	15	13	23		12		20	15	16	18	15	14	17	21	13	21	21	21	21	21	21	21	21	21	21	21	21	21
YBLCdelta7												16	16		16			12	19			14	14	15		19	16		13		13	11			12	12	12	12	12	12	12	12	12	12	12	12	12	12	12
YERCdelta8			13	11		16	12		16			15	15						16		12	14	11	12		13	11	15	16		16				12	12	12	12	12	12	12	12	12	12	12	12	16	12	12
YDLCdelta1	13	11	18	15	23	31	14	13	21	16	15		111	11	26	12	22	29	36	21	21	22	21	50	11	26	26	20	25	45	32	17	37	28	46	46	46	46	46	46	46	46	46	46	46	46	31	30	30
YKLCdelta6		11	18	15	20	31	14	13	21	16	15	111		11	26	11	18	23	26	21	21	22	21	50		26	26	20	25	45	32	17	37	28	46	46	46	46	46	46	46	46	46	46	46	46	31	30	30
YPLWdelta11			15			12						11	11		11	12	19		15		12		11			11		12	15	11	11	14	14	11	12	12	12	12	12	12	12	12	12	12	12	12	11	12	12
YBRCdelta11	12	11	15	16	22	16			21	16		26	26	11		17	13	14	19	14	25	15	15	24		16	24	19	18	18	21	19	15	15	25	18	25	25	25	25	25	25	25	25	25	25	19	25	25
YFRCdelta9	11		12	12	14	13	12		12			12	11	12	17		13	15	18	17		18	17	12	13	12			15	12	12	12	12	11	12	12	12	12	12	12	12	12	12	12	12	12	12	12	12
YBRWdelta18		11		14			12					22	18	19	13	13			13			13	12			14					15				15	15	15	15	15	15	15	15	15	15	15	15		15	15
YCRWdelta11			15	15		17	26			12		29	23		14	15			31	14	15	16	19	17		12	16	15	20	12	19	15	13	15	12	12	12	12	12	12	12	12	12	12	12	12	17	17	17
YGLWdelta6			15	16	14	24	26	13	13	19	16	36	26	15	19	18	13	31		21	18	26	21	31		20	20	20	20	18	25	14	15	18	18	18	18	18	18	18	18	18	18	18	18	18	25	14	14
YERWdelta25	13		12	20	15	14	11		10			21	21		14	17		14	21		15	21		21	12	12	21	11	15	13	18	15	13	16	18	15	18	18	18	18	18	18	18	18	18	18	14	18	18
YORCdelta18					16	12	14	13	12		12	21	21	12	25			15	18	15		20	18	14	11	11	13	28	19	20	16	20	20	13	29	29	29	29	29	29	29	29	29	29	29	29	18	29	29
YFRWdelta7			11	16	18	25	13	14	15	14	14	22	22		15	18	13	16	26	21	20		17	21		12	19	13	23	24	25	15	17	23	22	22	22	22	22	22	22	22	22	22	22	22	19	16	16
YGRWdelta19	11	13	16	12	12	16	16		13	14	11	21	21	11	15	17	12	19	21		18	17		15		20	19	14	18	21	21	16	21	21	21	21	21	21	21	21	21	21	21	21	21	21	34	21	21
YLRCdelta5	12	11	16	21	22	32	15		23	15	12	50	50		24	12		17	31	21	14	21	15			15	22	24	25	16	23	17	14	18	25	25	25	25	25	25	25	25	25	25	25	25	31	24	24
YJLCdelta7	11				11		11					11				13				12	11										12			12	12	12	12	12	12	12	12	12	12	12	12	12		12	12
YMRCdelta14			16	17	11	13			12	19	13	26	26	11	16	12	14	12	20	12	11	12	20	15			16	13	22	26	13	12	26	28	26	26	26	26	26	26	26	26	26	26	26	26	13	20	20
YLRCdelta27				21	13	22	11	11		16	11	26	26		24			16	20	21	13	19	19	22		16		18	15	12	23	16	17	18	20	20	20	20	20	20	20	20	20	20	20	20	22	20	20
YDRCdelta9		11		18	17	22	15	13	20		15	20	20	12	19			15	20	11	28	13	14	24		13	18		15	19	22	19	19	15	29	29	29	29	29	29	29	29	29	29	29	29	22	29	29
YKRCdelta11		12	23	11	19	24	15	14	15	13	16	25	25	15	18	15		20	20	15	19	23	18	25		22	15	15		23	27	14	16	18	23	23	23	23	23	23	23	23	23	23	23	23	26	16	16
YCRWdelta20	10	17	17	15	16	28	15	14	16			45	45	11	18	12		12	18	13	20	24	21	16		26	12	19	23		48	32	46	46	111	111	111	111	111	111	111	111	111	111	111	111	22	29	29
YOLCdelta1	13	11	16	15	28	32	12	14	18	13	16	32	32	11	21	12	15	19	25	18	16	25	21	23	12	13	23	22	27	48		20	32	46	44	41	44	44	44	44	44	44	44	44	44	44	34	44	44
YJLWdelta1	11	11	20	14	16	17	15	13	15	11		17	17	14	19	12		15	14	15	20	15	16	17		12	16	19	14	32	20		32	19	24	24	24	24	24	24	24	24	24	24	24	24	16	24	24
YERWdelta11	10	11	17	15	16	20	15	13	14			37	37	14	15	12		13	15	13	20	17	21	14		26	17	19	16	46	32	32		28	37	37	37	37	37	37	37	37	37	37	37	37	19	29	29
YILCdelta3	11		16	15	13	22	16	11	17			28	28	11	15	11		15	18	16	13	23	21	18	12	28	18	15	18	46	46	19	28		42	42	42	42	42	42	42	42	42	42	42	42	22	22	22
YCLWdelta16	13	11	16	15	23	28	14	14	21	12	12	46	46	12	25	12	15	12	18	18	29	22	21	25	12	26	20	29	23	111	44	24	37	42		303	322	317	317	317	317	317	317	317	317	317	38	117	117
YMLWdelta6	12	11	16	15	16	28	14	14	13	12	12	46	46	12	18	12	15	12	18	15	29	22	21	25	12	26	20	29	23	111	41	24	37	42	303		303	303	303	303	303	303	303	303	303	303	38	117	117
YERCdelta19	13	11	16	15	23	28	14	14	21	12	12	46	46	12	25	12	15	12	18	18	29	22	21	25	12	26	20	29	23	111	44	24	37	42	322	303		317	317	317	317	317	317	317	317	317	38	117	117
YLRCdelta7	13	11	16	15	23	28	14	14	21	12	12	46	46	12	25	12	15	12	18	18	29	22	21	25	12	26	20	29	23	111	44	24	37	42	317	303	317		335	335	335	335	335	335	335	327	38	117	117
YLRCdelta8	13	11	16	15	23	28	14	14	21	12	12	46	46	12	25	12	15	12	18	18	29	22	21	25	12	26	20	29	23	111	44	24	37	42	317	303	317	335		335	335	335	335	335	335	327	38	117	117
YARCdelta4	13	11	16	15	23	28	14	14	21	12	12	46	46	12	25	12	15	12	18	18	29	22	21	25	12	26	20	29	23	111	44	24	37	42	317	303	317	335	335		337	337	337	337	337	327	38	117	117
YARCdelta5	13	11	16	15	23	28	14	14	21	12	12	46	46	12	25	12	15	12	18	18	29	22	21	25	12	26	20	29	23	111	44	24	37	42	317	303	317	335	335	337		337	337	337	337	327	38	117	117
YCLWdelta15	13	11	16	15	23	28	14	14	21	12	12	46	46	12	25	12	15	12	18	18	29	22	21	25	12	26	20	29	23	111	44	24	37	42	317	303	317	335	335	337	337		337	337	337	327	38	117	117
YERCdelta20	13	11	16	15	23	28	14	14	21	12	12	46	46	12	25	12	15	12	18	18	29	22	21	25	12	26	20	29	23	111	44	24	37	42	317	303	317	335	335	337	337	337		337	337	327	38	117	117
YPLWdelta3	13	11	16	15	23	28	14	14	21	12	12	46	46	12	25	12	15	12	18	18	29	22	21	25	12	26	20	29	23	111	44	24	37	42	317	303	317	335	335	337	337	337	337		337	327	38	117	117
YPLWdelta4	13	11	16	15	23	28	14	14	21	12	12	46	46	12	25	12	15	12	18	18	29	22	21	25	12	26	20	29	23	111	44	24	37	42	317	303	317	335	335	337	337	337	337	337		327	38	117	117
YMLWdelta5	13	11	16	15	23	28	14	14	21	12	12	46	46	12	25	12	15	12	18	18	29	22	21	25	12	26	20	29	23	111	44	24	37	42	317	303	317	327	327	327	327	327	327	327	327		38	117	117
YDRWdelta7		13	16	21	11	37	12	12	21	12	16	31	31	11	19	12		17	25	14	18	19	34	31		13	22	22	26	22	34	16	19	22	38	38	38	38	38	38	38	38	38	38	38	38		39	39
YCRWdelta17	13	11	16	15	23	16	14	13	21	12	12	30	30	12	25	12	15	17	14	18	29	16	21	24	12	20	20	29	16	29	44	24	29	22	117	117	117	117	117	117	117	117	117	117	117	117	39		334
YDRCdelta22	13	11	16	15	23	16	14	13	21	12	12	30	30	12	25	12	15	17	14	18	29	16	21	24	12	20	20	29	16	29	44	24	29	22	117	117	117	117	117	117	117	117	117	117	117	117	39	334
YCRCdelta21	13	11	16	15	23	20	14	13	21	12	12	36	36	12	25	12	15	17	14	18	29	12	21	24	12	26	20	29	16	35	44	24	35	28	117	117	117	117	117	117	117	117	117	117	117	117	39	239	239
YNLWdelta3	13	11	16	15	23	20	14	13	21	12	12	36	36	12	25	12	15	17	14	18	29	12	21	24	12	26	20	29	16	35	44	24	35	28	117	117	117	117	117	117	117	117	117	117	117	117	39	208	208
YNLWdelta4	13	11	16	15	23	20	14	13	21	12	12	36	36	12	25	12	15	17	14	18	29	12	21	24	12	26	20	29	16	35	44	24	35	28	117	117	117	117	117	117	117	117	117	117	117	117	39	208	208
YCRCdelta22	13	11	16	15	23	20	14	13	21	12	12	36	36	12	25	12	15	17	14	18	29	12	21	24	12	26	20	29	16	35	44	24	35	28	117	117	117	117	117	117	117	117	117	117	117	117	39	239	239
YLRWdelta14	13	11	16	15	23	20	14	13	21	12	12	36	36	12	25	12	15	17	14	18	29	12	21	24	12	26	20	29	16	35	44	24	35	28	117	117	117	117	117	117	117	117	117	117	117	117	39	239	239
YDRCdelta32	13	11	16	15	23	20	14	13	21	12	12	36	36	12	25	12	15	17	14	18	29	12	21	24	12	26	20	29	16	35	44	24	35	28	117	117	117	117	117	117	117	117	117	117	117	117	39	239	239
YDRCdelta21	13	11	16	15	23	20	14	13	21	12	12	36	36	12	25	12	15	17	14	18	29	12	21	24	12	26	20	29	16	35	44	24	35	28	117	117	117	117	117	117	117	117	117	117	117	117	39	239	239
YDRCdelta7	13	11	16	15	23	20	14	13	21	12	12	36	36	12	25	12	15	17	14	18	29	12	21	24	12	26	20	29	16	35	44	24	35	28	117	117	117	117	117	117	117	117	117	117	117	117	39	239	239
YDRCdelta8	13	11	16	15	23	20	14	13	21	12	12	36	36	12	25	12	15	17	14	18	29	12	21	24	12	26	20	29	16	35	44	24	35	28	117	117	117	117	117	117	117	117	117	117	117	117	39	239	239
YDRCdelta33	13	11	16	15	23	20	14	13	21	12	12	36	36	12	25	12	15	17	14	18	29	12	21	24	12	26	20	29	16	35	44	24	35	28	117	117	117	117	117	117	117	117	117	117	117	117	39	239	239
YGRCdelta15	13	11	16	15	23	20	14	13	21	12	12	36	36	12	25	12	15	17	14	18	29	12	21	24	12	26	20	29	16	35	44	24	35	28	161	161	161	161	161	161	161	161	161	161	161	161	38	195	195
YLRWdelta13	13	11	16	15	23	20	14	13	21	12	12	36	36	12	25	12	15	17	14	18	29	12	21	24	12	26	20	29	16	35	44	24	35	28	117	117	117	117	117	117	117	117	117	117	117	117	39	239	239
YDRWdelta27	13	11	16	15	23	16	14	13	21	12	12	30	30	12	25	12	15	17	14	18	29	16	21	24	12	20	20	29	16	29	44	24	29	22	173	173	173	173	173	173	173	173	173	173	173	173	38	160	160
YLRWdelta11	13	11	16	15	23	16	14	13	21	12	12	30	30	12	25	12	15	17	14	18	29	16	21	24	12	20	20	29	16	29	44	24	29	22	173	173	173	173	173	173	173	173	173	173	173	173	38	160	160
YPRCdelta18	13	11	16	15	23	16	14	13	21	12	12	30	30	12	25	12	15	17	14	18	29	16	21	24	12	20	20	29	16	29	44	24	29	22	173	173	173	173	173	173	173	173	173	173	173	173	38	160	160
YPRCdelta19	13	11	16	15	23	16	14	13	21	12	12	30	30	12	25	12	15	17	14	18	29	16	21	24	12	20	20	29	16	29	44	24	29	22	173	173	173	173	173	173	173	173	173	173	173	173	38	160	160
YDRWdelta28	13	11	16	15	23	16	14	13	21	12	12	30	30	12	25	12	15	17	14	18	29	16	21	24	12	20	20	29	16	29	44	24	29	22	173	173	173	173	173	173	173	173	173	173	173	173	38	150	150
YJRWdelta12	13	11	16	15	23	16	14	13	21	12	12	30	30	12	25	12	15	17	14	18	29	16	21	24	12	20	20	29	16	29	44	24	29	22	173	173	173	173	173	173	173	173	173	173	173	173	38	150	150
YLRWdelta10	13	11	16	15	23	16	14	13	21	12	12	30	30	12	25	12	15	17	14	18	29	16	21	24	12	20	20	29	16	29	44	24	29	22	173	173	173	173	173	173	173	173	173	173	173	173	38	150	150
YGRCdelta16	13	11	16	15	23	20	14	13	21	12	12	36	36	12	25	12	15	17	14	18	29	12	21	24	12	26	20	29	16	35	44	24	35	28	161	161	161	161	161	161	161	161	161	161	161	161	38	195	195
YCRWdelta18	11		16	19	21	25		12	19	12		25	25	11	21	12	13	17	14	14	13	16	20	25		26	20	17	15	25	25	16	25	26	117	117	117	117	117	117	117	117	117	117	117	117	39	239	239
YDRWdelta29	11		16	19	21	25		12	19	12		25	25	11	21	12	13	17	14	14	13	16	20	25		26	20	17	15	25	25	16	25	26	117	117	117	117	117	117	117	117	117	117	117	117	39	239	239
YMRWdelta19	11		16	19	21	25		12	19	12		25	25	11	21	12	13	17	14	14	13	16	20	25		26	20	17	15	25	25	16	25	26	117	117	117	117	117	117	117	117	117	117	117	117	39	239	239
YBLWdelta2	11	13	16	19	21	25		12	19	12		25	25	11	21	12	13	17	14	14	14	16	26	25		20	20	17	15	19	20	16	19	20	117	117	117	117	117	117	117	117	117	117	117	117	44	239	239
YERWdelta22	11		16	19	21	25		12	19	12		25	25	11	21	12	13	17	14	14	13	16	20	25		20	20	17	15	19	20	16	19	20	117	117	117	117	117	117	117	117	117	117	117	117	39	239	239
YDRWdelta14	11		16	19	21	25		12	19	12		25	25	11	21	12	13	17	14	14	13	16	20	25		20	20	17	15	19	20	16	19	20	117	117	117	117	117	117	117	117	117	117	117	117	39	259	259
YLRCdelta26	11		16	19	21	25		12	19	12		25	25	11	21	12	13	17	14	14	13	16	20	25		20	20	17	15	19	20	16	19	20	117	117	117	117	117	117	117	117	117	117	117	117	39	259	259
YDRWdelta13	11		16	19	21	25		12	19	12		25	25	11	21	12	13	17	14	14	13	16	20	25		20	20	17	15	19	20	16	19	20	117	117	117	117	117	117	117	117	117	117	117	117	39	259	259
YBLWdelta4	11		16	19	21	25		12	19	12		25	25	11	21	12	13	17	14	14	13	16	20	25		20	20	17	15	19	20	16	19	20	78	78	78	78	78	78	78	78	78	78	78	78	75	90	90
YBLWdelta5	11		16	19	21	25		12	19	12		25	25	11	21	12	13	17	14	14	13	16	20	25		20	20	17	15	19	20	16	19	20	78	78	78	78	78	78	78	78	78	78	78	78	75	90	90
YDRWdelta19	11		16	19	21	25		12	19	12		25	25	11	21	12	13	17	14	14	13	16	20	25		26	20	17	15	25	25	16	25	26	117	117	117	117	117	117	117	117	117	117	117	117	39	173	173
YLRCdelta25	11		16	19	21	25		12	19	12		25	25	11	21	12	13	17	14	14	13	16	20	25		26	20	17	15	25	25	16	25	26	117	117	117	117	117	117	117	117	117	117	117	117	39	173	173
YPLWdelta5	11		16	19	21	25		12	19	12		25	25	11	21	12	13	17	14	14	13	16	20	25		26	20	17	15	25	25	16	25	26	77	77	77	77	77	77	77	77	77	77	77	77	39	89	89
YGRCdelta17	11		16	19	21	25		12	19	12		25	25	11	21	12	13	17	14	14	13	16	20	25		26	20	17	15	25	25	16	25	26	117	117	117	117	117	117	117	117	117	117	117	117	39	173	173
YJRCdelta19	11	13	14	19	21	25		12	19	12		25	25	11	21		13	17	14	14	14	16	23	25		17	20	17	15	17	20	16	17	17	117	117	117	117	117	117	117	117	117	117	117	117	39	173	173
YORWdelta23	11		16	19	21	25		12	19	12		25	25	11	21	12	13	17	14	14	13	16	20	25		26	20	17	15	25	25	16	25	26	117	117	117	117	117	117	117	117	117	117	117	117	39	239	239
YORWdelta24	11		16	19	21	25		12	19	12		25	25	11	21	12	13	17	14	14	13	16	20	25		26	20	17	15	25	25	16	25	26	117	117	117	117	117	117	117	117	117	117	117	117	39	239	239
YELCdelta4	11		16	19	21	25		12	19	12		25	25	11	21	12	13	17	14	14	13	16	20	25		26	20	17	15	25	25	16	25	26	117	117	117	117	117	117	117	117	117	117	117	117	39	239	239
YDRWdelta20	11		16	19	21	25		12	19	12		25	25	11	21	12	13	17	14	14	13	16	20	25		26	20	17	15	25	25	16	25	26	117	117	117	117	117	117	117	117	117	117	117	117	39	173	173
YERCdelta16	11	13	16	19	21	25		12	19	12		25	25	11	21	12	13	17	14	14	14	16	26	25		20	20	17	15	19	20	16	19	20	61	61	61	61	61	61	61	61	61	61	61	61	44	126	126
YPLWdelta8	11		16	19	21	25	11	12	19	12		25	25	11	21	12	13	17	14	14	14	16	20	25		20	20	17	15	19	20	16	19	19	78	78	78	78	78	78	78	78	78	78	78	78	75	90	90
YKLWdelta7	11		16	19	21	25			19	12		25	25	11	21	12	13	17	14	14	13	16	20	25		20	20	17	15	19	20	16	19	20	78	78	78	78	78	78	78	78	78	78	78	78	38	78	78
YNRCdelta8	11	11	16	19	21	25		12	21	12		25	25	11	24	12	13	17	14	14	13	16	20	25		26	20	19	15	25	25	29	25	25	117	117	117	117	117	117	117	117	117	117	117	117	39	173	173
YGLWdelta8						14		11				15	15					11	15	15		15	12	15		17	15		14		13	12		16	26	26	26	26	26	26	26	26	26	26	26	26	25	37	37
YGLWdelta9																		13																	32	32	32	32	32	32	32	32	32	32	32	32	27	50	50
YCLWdelta2a			11	19	11	24		12	13	12		24	24			11		17	14	14		16	12	24			20	16	14	11	17	12		18	82	82	82	82	82	82	82	82	82	82	82	82	39	126	126
YGLCdelta1		13	16	19	11	25		12	12			25	25	11	15	12		17	14	14	14	16	26	25		20	20	16	15	20	20	13	19	20	96	96	96	96	96	96	96	96	96	96	96	96	46	115	115
YGRWdelta28			16	19	11	25		12	21	12		26	26	11	19	12		17	14	14	13	16	20	25		26	20	17	15	25	25	16	25	26	117	117	117	117	117	117	117	117	117	117	117	117	72	173	173
YCLWdelta4			16	19	11	25		12	21	12		26	26	11	19	12		17	14	14	13	16	20	25		26	20	17	15	25	25	16	25	26	117	117	117	117	117	117	117	117	117	117	117	117	46	173	173
YFLWdelta4			16	19	19	25		12	21	12		25	26	11	19	12		17	14	14	13	16	20	25		26	20	17	15	25	25	16	25	26	117	117	117	117	117	117	117	117	117	117	117	117	46	173	173
YGRWdelta27			16	19	19	25		12	21	12		25	26	11	19	12		17	14	14	13	16	20	25		26	20	17	15	25	25	16	25	26	117	117	117	117	117	117	117	117	117	117	117	117	46	173	173
YJRWdelta17			16	19	11	25		12	21	12		26	26	11	19	12		17	14	14	13	16	20	25		26	20	17	15	25	25	16	25	26	117	117	117	117	117	117	117	117	117	117	117	117	74	173	173
YCLWdelta5			16	19	11	25		12	21	12		26	26	11	19	12		17	14	14	13	16	20	25		26	20	17	15	25	25	16	25	26	117	117	117	117	117	117	117	117	117	117	117	117	74	173	173
YLRWdelta22			16	19	11	25		12	21	12		26	26	11	19	12		17	14	14	13	16	20	25		26	20	17	15	25	25	16	25	26	117	117	117	117	117	117	117	117	117	117	117	117	74	173	173
YLRWdelta23			16	19	11	25		12	21	12		26	26	11	19	12		17	14	14	13	16	20	25		26	20	17	15	25	25	16	25	26	117	117	117	117	117	117	117	117	117	117	117	117	74	173	173
YJLCdelta5			16	19	11	25			21	12		26	26	11	19	12		17	14	14	13	16	20	25		26	20	17	15	25	25	16	25	26	114	114	114	114	114	114	114	114	114	114	114	114	74	126	126
YGRCdelta18			16	19	11	25		12	21	12		26	26	11	19	12		17	14	14	13	16	20	25		26	20	17	15	25	25	16	25	26	67	67	67	67	67	67	67	67	67	67	67	67	39	93	93
YFLWdelta3			16	19	19	25		12	21	12		25	26	11	19	12		17	14	14	13	16	20	25		26	20	17	15	25	25	16	25	26	117	117	117	117	117	117	117	117	117	117	117	117	46	173	173
YNLCdelta5			16	19	11	25		12	21	12		26	26	11	19	12		17	14	14	13	16	20	25		26	20	17	15	25	25	16	25	26	117	117	117	117	117	117	117	117	117	117	117	117	46	173	173
YNLCdelta6			16	19	11	25		12	21	12		26	26	11	19	12		17	14	14	13	16	20	25		26	20	17	15	25	25	16	25	26	117	117	117	117	117	117	117	117	117	117	117	117	46	173	173
YCLWdelta3			16	19	11	25		12	21	12		26	26	11	19	12		17	14	14	13	16	20	25		26	20	17	15	25	25	16	25	26	117	117	117	117	117	117	117	117	117	117	117	117	46	173	173
YDRCdelta4		11	16	19	11	25		12	23	12		26	25	11	22	12		17	14	14	13	16	20	25		26	20	19	15	25	25	24	25	26	117	117	117	117	117	117	117	117	117	117	117	117	69	173	173
YDRCdelta5		11	16	19	11	25		12	23	12		25	25	11	22	12		17	14	14	14	16	26	25		20	20	19	15	19	20	24	19	27	117	117	117	117	117	117	117	117	117	117	117	117	75	173	173
YJLCdelta3		11	16	19	11	25		12	23	12		25	25	11	22	12		17	14	14	14	16	26	25		20	20	19	15	19	20	24	19	27	117	117	117	117	117	117	117	117	117	117	117	117	75	173	173
YELWdelta1		11	11	19	19	25		12	23	12	12	25	25	11	22			17	14	21	17	17	17	25	14	23	20	21	15	23	23	24	23	27	117	117	117	117	117	117	117	117	117	117	117	117	50	160	160
YELWdelta2		11	14	19	19	25		12	23	12		25	25	11	22			17	14	14	13	16	17	25		23	20	19	15	23	23	24	23	27	117	117	117	117	117	117	117	117	117	117	117	117	50	160	160
YHRCdelta10		11	14	19	19	25		12	23	12		25	25	11	22			17	14	14	13	16	17	25		23	20	19	15	23	23	24	23	27	117	117	117	117	117	117	117	117	117	117	117	117	50	173	173
YILWdelta2		11	14	19	19	25		12	23	12		25	25	11	22			17	14	14	13	16	17	25		23	20	19	15	23	23	24	23	25	117	117	117	117	117	117	117	117	117	117	117	117	50	173	173
YERCdelta14		11	14	19	19	25		12	23	12		25	25	11	22			17	14	14	13	16	17	25		23	20	19	15	23	23	24	23	27	117	117	117	117	117	117	117	117	117	117	117	117	50	165	165
YORWdelta17		11	14	18	19	24		12	23	12		24	24	11	22			17	13	14	13	16	17	24		23	19	19	15	23	23	24	23	27	106	106	106	106	106	106	106	106	106	106	106	106	50	150	150
YMLCdelta2			14	19	11	25		12	16	12		25	25	11	14			17	14	14	13	16	17	25		23	20	17	15	23	23	12	23	23	117	117	117	117	117	117	117	117	117	117	117	117	45	173	173
YORCdelta20		11	14	19	19	25		12	23	12		25	25	11	22			17	14	14	13	16	17	25		17	20	19	15	17	18	24	17	27	117	117	117	117	117	117	117	117	117	117	117	117	50	172	172
YORCdelta21		11	14	19	19	25		12	23	12		25	25	11	22			17	14	14	13	16	17	25		17	20	19	15	17	18	24	17	27	117	117	117	117	117	117	117	117	117	117	117	117	50	172	172
YHLCdelta1		11	16	19	19	25		12	23	12		29	29	11	22	12		17	14	14	14	12	21	21		26	20	19	15	29	29	24	29	28	117	117	117	117	117	117	117	117	117	117	117	117	39	239	239
YLRCdelta18		11	16	19	19	25		12	23	12		29	29	11	22	12		17	14	14	14	12	21	21		26	20	19	15	29	29	24	29	28	117	117	117	117	117	117	117	117	117	117	117	117	50	239	239
YJLCdelta4	13	11	16	15	23	49	14	13	21	12	12	36	36	12	25	12	15	17	25	18	29	24	21	32	12	28	20	29	27	35	44	24	35	49	114	114	114	114	114	114	114	114	114	114	114	114	74	126	126
YARWdelta7		11	15	23	19	24		12	23	11		24	24		22	12		17	14	14	11	16	16	24		16	20	19	14	16	18	24	15	18	61	61	61	61	61	61	61	61	61	61	61	61	44	77	77
YGRWdelta23	11		16	15	21	14			19			21	20	11	21	12	13	13	17	17	13	17	20	21		20	16	17	13	19	20	16	19	20	21	20	21	21	21	21	21	21	21	21	21	21	38	67	67
YALCdelta2						13		12		12		15	15		11				15	15		15	12	15		11	15				13	14		16	17	17	17	17	17	17	17	17	17	17	17	17	17	17	17
YBRWdelta17						12		12		13		16	16	16	12	11		16	13	12		12	12	12		12	14				16	15		11	22	22	22	22	22	22	22	22	22	22	22	22	21	21	21
YBRWdelta16									12	12	12	12	12	12	11		13	11	12	12		12		12	12	12	11	16			11	11		13	11	11	11	11	11	11	11	11	11	11	11	11	11	11	11
YHRWdelta9										11		12	12		11		13		12	11	11	11		11			11	12			13	11		12	19	19	19	19	19	19	19	19	19	19	19	19	14	19	19
YDRCdelta6b																		13																													14	16	16
YKRCdelta9										11					13
YHRCdelta12				19		20	12					21	20		13			19	21	21	15	20	12	20		12	21	16	14	12	17	12		18	20	20	20	20	20	20	20	20	20	20	20	20	20	20	20
YPRCdelta13				12	14	16	12	12	12	12	12	16	16		12	12	15	13	13		14		14	18		18	13	13	16	14	17	14	14	13	17	17	17	17	17	17	17	17	17	17	17	17	15	17	17
YGLCdelta5	14		13	14	12	15	11	13	15			12	17	12	15	15	13	12	16	17	11	16	14	17		12	23	15	13	14	15	13	15	16	15	15	15	15	15	15	15	15	15	15	15	15	14	15	15
YDRWdelta12	14		16	12	13	16			15	12	13	31	21		13	12	11	27	26			14	11	14		14	14	14	16	12	17	13	17	13	13	13	13	13	13	13	13	13	13	13	13	13	13	13	13
YARCdelta8				14		14						14	14		12	12		14	11	13		14	13	14			14	12	11		12	11		14	10	10	10	10	10	10	10	10	10	10	10	10	10	14	14
YHRCdelta14				14		14						14	12		12	12		14	11	13		14	13	14			14	12	11		12	11		14	14	14	14	14	14	14	14	14	14	14	14	14	14	14	14
YALWdelta1				12		12		12				12	12			12		11	11	12		12	12	12			12							12	16	16	16	16	16	16	16	16	16	16	16	16	15	15	15
YARCdelta3										12		12	12						12	12		14		12			18					11		12	13	13	13	13	13	13	13	13	13	13	13	13	13	13	13
YHRCdelta11			11			14	11			12		15	15			12		15	15	17		15	12	15		11	16		11	12	11	12	11	11	17	17	17	17	17	17	17	17	17	17	17	17	11	17	17
YGLWdelta10				16		18				12		19	19		12			17	19	21		19	12	19		12	20	13	13		14	12		16	18	18	18	18	18	18	18	18	18	18	18	18	18	18	18
YOLWdelta6										13		15	15		12			15	13			13	11	14		12	12	14	12		13	12			14	14	14	14	14	14	14	14	14	14	14	14	14	14	14
YERCdelta10		11	20	11	16	16		12	18		17	17	17	11	11	14		13	19	21		19	15	19		17	20		13	17	21	15	17	17	15	15	15	15	15	15	15	15	15	15	15	15	14	14	14
YILCdelta5						21	12		14		14	13	13					12	18			18	11	12			11	13	22	17	23	11		16	12	12	12	12	12	12	12	12	12	12	12	12	22
YPRCdelta22				12		16				13	15	24	24		24			14	20	15		14	17	24		18	20	16	30		20	17			14	14	14	14	14	14	14	14	14	14	14	14	16	14	14
YJLWdelta8				16		16				11		16	16					16	16	11		13	12	16			16	16	12		16			15	20	20	20	20	20	20	20	20	20	20	20	20	20	20	20
YHLWdelta2		11				11						11	11										11	11					11			11			15	15	15	15	15	15	15	15	15	15	15	15	15	15	15
YMRWdelta15				13	12	14						14	14					14		13		16		14		18	16				11			13	14	14	14	14	14	14	14	14	14	14	14	14	11	14	14
YDRWdelta10			12	15	12	21			11			14	14		10			15	14	16		14		14		11	15			13	12	17	13	11	13	13	13	13	13	13	13	13	13	13	13	13		11	11
YORWdelta10		17	12	17		21			12		15	28	31		12	12	13	11	21	24		22	12	22	12	13	21	21	15	12	21	12	11	14	15	15	15	15	15	15	15	15	15	15	15	15	21	15	15
YORCdelta11				15		11	12			16		15	15		15		20	12	16	14		11	13	14		16	15	11	12		18	12			18	18	18	18	18	18	18	18	18	18	18	18	11	18	18
YBLWdelta1			11	13		20	17	14			12	22	22					19	19	13	16	24	14	22		13	14	14	21	20	14	16		13	19	19	19	19	19	19	19	19	19	19	19	19	19	19	19
YJRWdelta14				19								13	13		13			12		15		11	12	11		15	13		11		13	13
YCRCdelta14				14					13											14						12			12			12			14	14	14	14	14	14	14	14	14	14	14	14	11	14	14
YGLWdelta4						11				12		22	22		11				22	18		18	11	22		14	17		19		11	12		12	12	12	12	12	12	12	12	12	12	12	12	12	12	12	12
YGRCdelta20			12					14	12		17	15	15				11	13	11			14	12	11		11					11	14			12	12	12	12	12	12	12	12	12	12	12	12	12	12	12
YPLWdelta9				11		15				18	15	18	18		18			15	19	11		12	16	16		18	18	15	18		15				22	22	22	22	22	22	22	22	22	22	22	22	22	22	22
YLRWdelta17			16	16	12	16	12		15	15		23	24	11	16	12		13	40	21	12	20	21	23		17	20	15	22	24	24	12	24	18	24	24	24	24	24	24	24	24	24	24	24	24	17	16	16
YERCdelta26		11	16	16	11	16			12		12	16	16	11	15	12		12	14	11	11	13	20	16		20	16	16		20	20	15	20	20	20	20	20	20	20	20	20	20	20	20	20	20	20	20	20
YGRCdelta12						14	16					13	13					16	16	13		13		13	11	11	13	17		11	11	13		11	11	11	11	11	11	11	11	11	11	11	11	11	11	11	11
YJLWdelta10			15	14		12			12	12	13	12	12	11	11	14			10	11			10			16	12	11		16	16	11	16	16	16	16	16	16	16	16	16	16	16	16	16	16	11	16	16
YGRCdelta25						13	12	11	20	12						12						14				12		12	14	14	14			14	12	12	12	12	12	12	12	12	12	12	12	12	14	12	12
YIRCdelta6						15						15	15			12		12				10	12	15			11		14			12			15	15	15	15	15	15	15	15	15	15	15	15	15	15	15
YELCdelta3				11		12					12	12	12						12				11	12		11		12	12		12	11			12	12	12	12	12	12	12	12	12	12	12	12	12	12	12
YELWdelta5						14			12			23	23						20	15	14	15	15	23		13	14		24			18			13	13	13	13	13	13	13	13	13	13	13	13	13	13	13
YGRWdelta26			19	14	15	13		11	15			19	19		17			14	13		14		12	15		12	17	21	11	14	17	15	14	14	15	13	16	15	15	15	15	15	15	15	15	15	11	15	15
YORCdelta15			18	13	13	18	12	13	12		13	23	23		16	18	13	15	29	20	18	28	20	22		17	29	16	24	22	27	21	19	21	20	20	20	20	20	20	20	20	20	20	20	20	23	16	16
YBLWdelta8			14	11	11				11			14	14	12	11	14			14		12		11		12	11	12	12	12	11	12	11	11	11	12	12	12	12	12	12	12	12	12	12	12	12	10	12	12
YFRWdelta10		11	11	21		32	13					22	22	12				15	13	17	13	15	14	18		20	18	13	11	22	21	13	22	20	22	22	22	22	22	22	22	22	22	22	22	22	14	14	14
YJRCdelta15				13		13						13	13		12	14		13		13		13	11	13	11		13			12	11			13	12	12	12	12	12	12	12	12	12	12	12	12	13	13	13
YORCdelta9						12	12					12	12					11	12		12	12	13	12		12			12	12	21	12	12	11	12	12	12	12	12	12	12	12	12	12	12	12	13	13	13
YLRWdelta24		12	14			15			11			12	12	12	11			14	12	12		12	11	12			12	11	12	11	14	11	11	11	14	14	14	14	14	14	14	14	14	14	14	14		14	14
YDRWdelta31			15		15	12	11			12		15	15		12	12		17	12		11	11	12	12		12	12	11		11	12	11	11	14	11	11	11	11	11	11	11	11	11	11	11	11	13	17	17
YPLCdelta1				11	11		12	11		13		17	17	14	8	14	15				11					9		11	15	11	16	11	11		16	16	16	16	16	16	16	16	16	16	16	16		16	16
YJRCdelta16	20		11	11	14	15	14	13		12	12	27	27	12	17	11		11	23	18	27	17	15	27		19	17	27	24	18	14	18	18	11	27	27	27	27	27	27	27	27	27	27	27	27	20	27	27
YJRWdelta20	17			21	16	31	14	13	12	12	14	31	31	12	17	11		17	19	15	27	16	14	31	11	13	22	27	16	18	16	18	18	11	27	27	27	27	27	27	27	27	27	27	27	27	30	27	27
YMRWdelta20				12	15	12		12				13	13		12	11			12	12	13						12	13	15	13	15	13	13		13	13	13	13	13	13	13	13	13	13	13	13		13	13
YCRWdelta12	13		16		26	14	15	11	19	14		23	20	11	22	16	13	18	17	15		13	13	17	11	14	14	17	15	16	22	16	14	11	23	13	23	23	23	23	23	23	23	23	23	23	14	23	23
YPLWdelta7					12					14	14	15	15		15				20	12		12	16	20		14	15		12		14	14			12	12	12	12	12	12	12	12	12	12	12	12
YNRCdelta9				12		12					11	14	12		14	12			12	13		14	13	12		14	13	13	11	14	12				14	14	14	14	14	14	14	14	14	14	14	14	12
YDRWdelta30	12		13		13			12	11	12	26	14	14		12	12	12		13	13	13	18	11	13		12	16		13		13			12	12	12	12	12	12	12	12	12	12	12	12	12	20	20	20
YOLCdelta8		12	11			11		12	19	15	18	13	13		13		12		16			11	12	11		14		11	13	11	11	18		19	13	17	13	16	16	16	16	16	16	16	16	16	20	16	16
YERCdelta15	13		11		17	14					14	14	14	12	12	18		13	12	14		13	11	12	11	13	11	13	13	11	13		11	11	14	12	14	14	14	14	14	14	14	14	14	14	13	14	14
YERWdelta17			11	14	11	14			12	12	12	19	19	12	15	16		15	16	16		17	13	18		17	16	12	12		13	12		14	14	14	14	14	14	14	14	14	14	14	14	14	15	14	14
YLRWdelta12			13	14	15	21			16	13	14	21	21		16	12		13	20	22		20	12	21		13	21	21	14	12	21	12	13	15	16	16	16	16	16	16	16	16	16	16	16	16	21	16	16
YKLCdelta4		14			12	15	12				15	30	30	13	11			14	26	22	15	18	14	30		12	22		16	15	15	15		12	15	15	15	15	15	15	15	15	15	15	15	15	14	14	14
YLRWdelta15			11	12		12	11	12		12	11	17	17		20	15	11	14	17	16	11	15	26	17		19	15	13	24	13	15	15		13	22	22	22	22	22	22	22	22	22	22	22	22	22	22	22
YFLCdelta6	11			13	11	13			12	11		13	13		12			13		15		13		13		11	13	12	12		11	12		13	13	13	13	13	13	13	13	13	13	13	13	13	13	13	13
YHRCdelta4										12	12			12	12	12		12	12			12	12						12					12	15	15	15	15	15	15	15	15	15	15	15	15	15	15	15
YKLCdelta2	12		11		16	14			13			14	14		16			13	14	14		10	11	14		11	11	11	13	13	16				17	17	17	17	17	17	17	17	17	17	17	17	17	17	17
YMLCdelta1		12				12	11			14		15	15		15	14			15			12	16	15		14	15			12	14	13	12	12	13	13	13	13	13	13	13	13	13	13	13	13	13	13	13
YFLWdelta1		12	14			13	13				12	15	15		18		13		11	13	13	11		13		11	13		14	15	12	13	13	11	15	15	15	15	15	15	15	15	15	15	15	15	14	15	15
YKLWdelta1					12			11				12	12				12				12							12	12	12	12	12	12		12	12	12	12	12	12	12	12	12	12	12	12	14	12	12
YPRWdelta20	13	11	16	15	23	28	14	14	21	12	12	46	46	12	25	12	15	12	18	18	29	22	21	25	12	26	20	29	23	111	44	24	37	40	214	189	208	203	203	203	203	203	203	203	203	203	32	74	74
YPRWdelta21	13	11	16	15	23	28	14	14	21	12	12	46	46	12	25	12	15	12	18	18	29	22	21	25	12	26	20	29	23	111	44	24	37	40	214	189	208	203	203	203	203	203	203	203	203	203	32	74	74
YDRWdelta23	13	11	16	15	23	28	14	14	21	12	12	46	46	12	25	12	15	12	18	18	29	22	21	25	12	26	20	29	23	111	44	24	37	40	214	189	208	203	203	203	203	203	203	203	203	203	32	74	74
YLRCdelta2	13	11	16	15	23	28	14	14	21	12	12	46	46	12	25	12	15	12	18	18	29	22	21	25	12	26	20	29	23	111	44	24	37	40	214	189	208	203	203	203	203	203	203	203	203	203	32	74	74
YMRCdelta10	13	11	16	15	23	28	14	14	21	12	12	46	46	12	25	12	15	12	18	18	29	22	21	25	12	26	20	29	23	111	44	24	37	40	214	189	208	203	203	203	203	203	203	203	203	203	32	74	74
YMRCdelta9	13	11	16	15	23	28	14	14	21	12	12	46	46	12	25	12	15	12	18	18	29	22	21	25	12	26	20	29	23	111	44	24	37	40	214	189	208	203	203	203	203	203	203	203	203	203	32	74	74
YERCdelta24	13	11	16	15	23	25	14	14	21	12	12	46	46	12	25	12	15	12	16	18	29	18	21	25	12	26	20	29	19	56	44	24	37	40	110	103	104	103	103	103	103	103	103	103	103	103	32	74	74
YLRCdelta3	13	11	16	15	23	28	14	14	21	12	12	46	46	12	25	12	12	12	18	24	29	22	21	25	12	26	20	29	23	111	41	24	37	40	173	173	173	173	173	173	173	173	173	173	173	173	32	47	47
YCRWdelta19	13	11	16	15	23	28	14	14	21	12	12	46	46	12	25	12	15	12	18	18	29	22	21	25	12	26	20	29	23	111	44	24	37	40	213	189	208	203	203	203	203	203	203	203	203	203	32	74	74
YCRWdelta23	13	11	16	15	23	28	14	14	21	12	12	46	46	12	25	12	15	12	18	18	29	22	21	25	12	26	20	29	23	111	44	24	37	40	223	189	208	203	203	203	203	203	203	203	203	203	32	74	74
YCRWdelta24	13	11	16	15	23	28	14	14	21	12	12	46	46	12	25	12	15	12	18	18	29	22	21	25	12	26	20	29	23	111	44	24	37	40	223	189	208	203	203	203	203	203	203	203	203	203	32	74	74
YOLWdelta4	13	11	16	15	23	28	14	14	21	12	12	46	46	12	25	12	15	12	18	18	29	22	21	25	12	26	20	29	23	111	44	24	37	40	214	189	208	203	203	203	203	203	203	203	203	203	32	74	74
YDRWdelta24	13	11	16	15	23	28	14	14	21	12	12	46	46	12	25	12	15	12	18	18	29	22	21	25	12	26	20	29	23	111	44	24	37	40	214	189	208	203	203	203	203	203	203	203	203	203	32	74	74
YBRWdelta12	13	11	16	15	23	49	14	14	21	12	12	46	46	12	25	12	15	12	25	18	29	25	21	32	12	26	22	29	27	80	51	24	37	34	136	111	130	125	125	125	125	125	125	125	125	125	42	74	74
YBRWdelta13	13	11	16	15	23	49	14	13	21	12	12	46	46	12	25	12	15	12	25	18	29	25	21	32	12	26	22	29	27	68	64	24	37	46	103	78	97	92	92	92	92	92	92	92	92	92	42	74	74
YGRCdelta29	13	11	16	15	23	49	14	14	21	12	12	46	46	12	25	12	15	12	25	18	29	25	21	32	12	26	22	29	27	116	64	24	37	46	165	140	159	154	154	154	154	154	154	154	154	154	42	74	74
YGRCdelta30	13	11	16	15	23	49	14	14	21	12	12	46	46	12	25	12	15	12	25	18	29	25	21	32	12	26	22	29	27	116	64	24	37	46	165	140	159	154	154	154	154	154	154	154	154	154	42	74	74
YORWdelta13	13	11	16	15	23	49	14	14	21	12	12	46	46	12	25	12	15	12	25	18	29	25	21	32	12	26	22	29	27	116	64	24	37	46	165	140	159	154	154	154	154	154	154	154	154	154	42	74	74
YORWdelta14	13	11	16	15	23	49	14	14	21	12	12	46	46	12	25	12	15	12	25	18	29	25	21	32	12	26	22	29	27	116	64	24	37	46	165	140	159	154	154	154	154	154	154	154	154	154	42	74	74
YHRCdelta15	13	11	16	15	23	49	14	14	21	12	12	46	46	12	25	12	15	12	25	18	29	25	21	32	12	26	22	29	27	116	64	24	37	46	165	140	159	154	154	154	154	154	154	154	154	154	42	74	74
YMLWdelta4	13	11	16	15	23	49	14	14	21	12	12	46	46	12	25	12	15	12	25	18	29	25	21	32	12	26	22	29	27	116	64	24	37	46	165	140	159	154	154	154	154	154	154	154	154	154	42	74	74
YHRCdelta16	13	11	16	15	23	49	13	14	21	12	16	44	44	11	25	12	15	12	25	18	19	25	21	32	12	26	22	22	27	115	64	23	36	46	108	108	108	108	108	108	108	108	108	108	108	108	42	45	45
YMLWdelta3	13	11	16	15	23	49	14	14	21	12	12	46	46	12	25	12	15	12	25	18	29	25	21	32	12	26	22	29	27	116	64	24	37	46	163	140	159	154	154	154	154	154	154	154	154	154	42	74	74
YFLWdelta2			13	21		41	12		14	12	16	21	42	11	11			17	25	16	12	19	22	42		13	22	22	27	21	39	12	21	21	25	25	25	25	25	25	25	25	25	25	25	25	42	25	25
YPRCdelta24	13	11	16	15	23	28	14	14	21	12	12	46	46	12	25	12	15	12	18	18	29	22	21	25	12	26	20	29	23	111	44	24	37	40	208	189	223	203	203	203	203	203	203	203	203	203	32	74	74
YKLCdelta5	13		12	12	16	19	14	13	14	12	19	23	23	12	13	11		13	20	17	25	17	14	20	12	14	16	24	18	22	18	22	23	20	27	27	27	27	27	27	27	27	27	27	27	27	21	27	27
YGRWdelta13	13	11	16	15	23	28	14	14	21	12	12	46	46	12	25	12	15	12	18	18	29	22	21	25	12	26	20	29	23	111	44	24	37	40	203	189	203	213	213	213	213	213	213	213	213	223	32	84	84
YGRWdelta14	13	11	16	15	23	28	14	14	21	12	12	46	46	12	25	12	15	12	18	18	29	22	21	25	12	26	20	29	23	111	44	24	37	40	203	189	203	213	213	213	213	213	213	213	213	223	32	84	84
YJRWdelta11	13	11	16	15	23	28	14	14	21	12	12	46	46	12	25	12	15	12	18	18	29	22	21	25	12	26	20	29	23	111	44	24	37	40	203	189	203	213	213	213	213	213	213	213	213	223	32	84	84
YJRWdelta13	13	11	16	15	23	28	14	14	21	12	12	46	46	12	25	12	15	12	18	18	29	22	21	25	12	26	20	29	23	111	44	24	37	40	203	189	203	213	213	213	213	213	213	213	213	223	32	84	84
YCRCdelta6	13	11	16	15	23	35	14	13	21	12	12	34	34	12	25	12	15	17	25	18	29	25	21	29	12	24	22	29	27	42	58	24	33	41	78	64	78	96	96	98	98	98	98	98	98	88	40	94	94
YDRWdelta11	13	11	16	15	23	49	14	13	21	12	12	34	34	12	25	12	15	17	25	18	29	19	21	32	12	24	22	29	26	33	44	24	33	27	78	64	78	96	96	98	98	98	98	98	98	88	42	94	94
YDRCdelta3		11	17	16	19	49	12		23	12	16	23	32	11	22	12	15	17	25	14	14	25	19	32		23	22	19	27	34	50	22	23	33	27	27	27	40	40	42	42	42	42	42	42	32	42	42	42
YORCdelta25	13	11	16	15	23	49	14	13	21	12	12	34	34	12	25	12	15	17	25	18	29	25	21	32	12	24	22	29	27	42	58	24	33	41	78	64	78	96	96	98	98	98	98	98	98	88	42	94	94
YARWdelta6	13	11		15	23	24	14	11	21	12	12	26	23	12	25	11	15	14	19	18	25	25	13	24	12	13	11	26	26	38	45	24	19	37	61	47	61	64	64	64	64	64	64	64	64	64	25	64	64
YKRCdelta8	13	11	16	15	23	49	14	13	21	12	12	32	32	12	25	12	15	17	25	18	29	25	21	32	12	20	22	29	27	70	64	24	29	46	74	63	74	92	92	94	94	94	94	94	94	84	42	94	94
YCRCdelta7		14	16	21	11	52	12	14	14	12	16	32	31					17	25	14	15	21	14	32		13	22	22	25	29	33	16	14	26	29	29	29	29	29	29	29	29	29	29	29	29	41	25	25
YERCdelta23		11				11				12		11	11					13	11	11		12	11	11			11	11	11			11		20	23	23	23	23	23	23	23	23	23	23	23	23	21	23	23
YBRCdelta14										12												12					11								24	24	24	24	24	24	24	24	24	24	24	24	24	24	24
YLRCdelta19				12		30						19	19					14	11	12		12	14	19			13		16			14		26	18	18	18	18	18	18	18	18	18	18	18	18	18	18	18
YPLWdelta2																		13																	12	12	12	12	12	12	12	12	12	12	12	12	14	23	23
YLLCdelta1	12	11		12	22	19	16	13	11	12	12	22	20	12	22		11	32	15	15	28	25	13	22		17	16	29	21	27	29	19	19	35	33	33	33	33	33	33	33	33	33	33	33	33	24	33	33
YHRCdelta3		11	16	15	19	49	14	14	23	12	16	46	46	12	22	12	15	11	25	14	29	25	21	32		26	22	29	27	68	52	24	37	35	90	90	90	90	90	90	90	90	90	90	90	90	42	51	51
YBLWdelta9	13	11	13	21	23	49	14	14	21	12	12	32	32	12	25	11	15	12	25	18	24	25	16	32	12	14	22	25	27	86	64	22	23	46	79	79	79	79	79	79	79	79	79	79	79	79	42	66	66
YGRWdelta11	13	11	16	15	23	49	14	14	21	12	12	32	32	12	25	12	15	12	25	18	29	25	21	32	12	20	22	29	27	86	64	24	29	46	79	79	79	82	82	82	82	82	82	82	82	82	42	88	88
YBLWdelta10	13	11	16	15	23	49	14	14	21	12	12	32	32	12	25	12	15	12	25	18	29	25	21	32	12	20	22	29	27	86	64	24	29	46	79	79	79	82	82	82	82	82	82	82	82	82	42	88	88
YKRCdelta12	13	11	16	15	23	49	14	14	21	12	12	32	32	12	25	12	15	12	25	18	29	25	21	32	12	20	22	29	27	86	64	24	29	46	79	79	79	82	82	82	82	82	82	82	82	82	42	88	88
YMRCdelta7	13	11	16	15	23	49	14	14	21	12	12	32	32	12	25	12	15	12	25	18	29	25	21	32	12	20	22	29	27	86	64	24	29	46	79	79	79	82	82	82	82	82	82	82	82	82	42	88	88
YMRCdelta8	13	11	16	15	23	49	14	14	21	12	12	32	32	12	25	12	15	12	25	18	29	25	21	32	12	20	22	29	27	86	64	24	29	46	79	79	79	82	82	82	82	82	82	82	82	82	42	88	88
YNLCdelta1	13	11	16	15	23	49	14	14	21	12	12	46	46	12	25	12	15	12	25	18	29	25	21	32	12	26	22	29	27	116	64	24	37	46	154	140	154	172	172	174	174	174	174	174	174	164	42	94	94
YNLCdelta2	13	11	16	15	23	49	14	14	21	12	12	46	46	12	25	12	15	12	25	18	29	25	21	32	12	26	22	29	27	116	64	24	37	46	154	140	154	172	172	174	174	174	174	174	174	164	42	94	94
YPRWdelta12	13	11	16	15	23	49	14	14	21	12	12	46	46	12	25	12	13	12	25	17	29	25	21	32	12	26	22	29	27	84	47	24	37	37	100	100	100	100	100	100	100	100	100	100	100	100	42	48	48
YGRWdelta32	13	11	16	15	23	28	14	14	21	12	12	46	46	12	25	12	15	12	20	18	29	25	21	24	12	26	12	29	44	116	56	24	37	46	154	140	154	156	156	156	156	156	156	156	156	156	26	76	76
YOLWdelta5	13	11	16	15	23	28	14	14	21	12	12	46	46	12	25	12	15	12	18	18	29	22	21	25	12	26	20	29	23	111	44	24	37	40	203	189	203	221	221	223	223	223	223	223	223	213	32	94	94
YPRCdelta23	13	11	16	15	23	28	14	14	21	12	12	46	46	12	25	12	15	12	18	18	29	22	21	25	12	26	20	29	23	111	44	24	37	40	203	189	203	221	221	223	223	223	223	223	223	213	32	94	94
YGLWdelta7	13	11	16	15	23	49	12	14	21	12	11	37	37	11	25	11	15	12	25	18	15	25	22	32	12	26	22	22	27	71	52	24	29	35	71	71	71	71	71	71	71	71	71	71	71	71	42	54	54
YDRWdelta25	11	11	11	21	21	49	12	13	21		12	24	32	12	24		15	17	25	16	38	25	14	32		14	22	29	27	45	61	24	23	44	40	40	40	40	40	40	40	40	40	40	40	40	42	40	40
YHRWdelta7		11	16	15	19	33	12	14	23	12	12	27	27	11	22	12		32	18	16	16	25	20	22		26	16	19	22	44	46	24	27	43	37	37	37	37	37	37	37	37	37	37	37	37	24	25	25
YDRWdelta26	13	11	16	21	20	49	12	13	16	12	16	32	32	11	19	12	15	17	25	18	17	25	21	32	12	22	22	22	27	68	64	21	28	46	61	61	61	61	61	61	61	61	61	61	61	61	42	41	41
YFRCdelta8	13	11	16	15	23	28	12		21	12	15	26	23	11	25	12		12	19	18	16	25	20	24	12	22	12	19	26	68	55	24	23	46	61	61	61	61	61	61	61	61	61	61	61	61	25	37	37
YILWdelta4	11	12	17	22	12	21	22	11	18	12	11	16	16		11	11		20	16	15	16	20	13	21	12	16	21	16	17	25	25	24	26	63	22	22	22	22	22	22	22	22	22	22	22	22	21	17	17
YMRWdelta17	13	11		11	23	19	12	14	21		14	26	23		25	11		18	18	18	13	21	13	24	12	13	26	19	24	22	27	24	14	25	31	22	31	34	34	34	34	34	34	34	34	34	23	31	31
YDRCdelta6a	11		14	15	11	38	12	14	13	12	16	43	43	11	13	11	15	17	25	19	17	22	15	43		14	22	18	30	35	35	14	18	19	35	35	35	35	35	35	35	35	35	35	35	35	42	27	27
YILCdelta1	13	11	16	21	23	41	13	14	21	12	16	26	23		25	11	15	13	18	17	12	22	14	43	12	14	22	19	27	23	40	24	18	28	44	30	44	47	47	47	47	47	47	47	47	47	42	47	47
YOLCdelta3		11	14	15	18	28	12		19	12	16	19	19	12	19	11	15	14	25	17	20	17	17	22		19	18	21	21	24	28	17	23	24	34	34	34	34	34	34	34	34	34	34	34	34	36	34	34
YLRCdelta21		11		15	19	38	14	14	21	12	16	43	43	12	24		15	17	25	17	25	25	15	43		18	22	26	32	51	41	19	20	24	51	51	51	51	51	51	51	51	51	51	51	51	42	38	38
YPLWdelta6	13	11	18	21	23	32	11	13	21	12	12	28	25	11	25	11	17	17	17	18	15	19	14	29	12	13	22	19	16	37	38	19	23	37	44	37	44	42	42	42	42	42	42	42	42	42	28	42	42
YDRCdelta2			11									18	18		17			15	12				14	12		14	18		12	13	18	16			13	13	13	13	13	13	13	13	13	13	13	13	13
YPRWdelta16				16		16					11	16	16					11	15	14	11	14		16	13	11	16	16	11		16	10		14	16	16	16	16	16	16	16	16	16	16	16	16	16	16	16
YPLCdelta10		11	16	15	14	20	12	12	13	12	12	33	33	11	15	12		12	16	11	14	23	21	23		26	17	18	23	33	30	18	31	28	33	33	33	33	33	33	33	33	33	33	33	33	22	23	23
YLRCdelta9	13	11	18	15	23	21	12		20	12		26	26	11	23	11	13	28	30	21	18	18	26	23	12	22	16	14	19	26	24	17	24	22	26	26	26	26	26	26	26	26	26	26	26	26	19	26	26
YLRWdelta20		11	16	15	12	21	10	11	15		14	37	37	11	18	12		11	16	14	12	14	22	15		26	11		15	42	28	16	29	27	42	42	42	42	42	42	42	42	42	42	42	42	20	21	21
YBRWdelta15		11	16	15	15	22	12	17	15	13		40	40	11	18	18	13	15	26	18	18	28	21	16		26	33	12	15	42	31	19	32	31	42	42	42	42	42	42	42	42	42	42	42	42	19	24	24
YGRWdelta21		13	12	21		49	12	14	14	12	16	27	27		18			17	25	14	11	21	14	32		17	22	22	26	39	34	13	19	20	39	39	39	39	39	39	39	39	39	39	39	39	42	26	26
YCRWdelta13		11	16	15	14	22	11	12	13			39	39	11	18	12	11	11	14	11	14	16	21	21		26	11	16	17	45	30	18	31	28	45	45	45	45	45	45	45	45	45	45	45	45	19	23	23
YMRCdelta13		13	16	21		36	15				16	39	38		15	12	12	17	24	14	13	16	15	39		13	22	22	23	24	27	17	19	19	25	25	25	25	25	25	25	25	25	25	25	25	35	25	25
YMRCdelta18			17	15		22	15	14				32	32		13	12		18	21	16	11	18	15	32		12	16	12	25	18	18	17	17	15	21	21	21	21	21	21	21	21	21	21	21	21	21	21	21
YGLWdelta2		12	15	13		13				12		14	14					12	14		12	12	11	13			13	12	20	11	13			13	31	31	31	31	31	31	31	31	31	31	31	31	32	31	31
YLRWdelta6				13		26	12		14	12	16	24	24					14	22	16		20	15	24	11	13	15	17	30	19	29	28		18	13	13	13	13	13	13	13	13	13	13	13	13	28	13	13
YORWdelta12			16	12		24	15		14	14	12	25	25		14	15		20	21	16		16	18	25		26	15	15	24	22	17	17	18	16	22	22	22	22	22	22	22	22	22	22	22	22	19	14	14
YGLWdelta3	11	13	22	21	13	49	16	12	15	12	16	32	32		8	12		17	25	14	17	25	15	32		13	22	22	27	40	56	32	25	39	33	33	33	33	33	33	33	33	33	33	33	33	42	26	26
YKLWdelta3	11	11	23	17	17	27	15	11	14		16	20	20		20	16	12	18	25	13	16	16	19	21		13	17	21	26	23	27	24	23	25	20	18	20	23	23	23	23	23	23	23	23	23	27	23	23
YJRWdelta18	11	9	16	15	16	38	14	14	13	12	16	46	46	22	18	12	25	17	25	17	22	25	21	43		26	22	21	27	59	63	24	37	51	61	61	61	61	61	61	61	61	61	61	61	61	42	31	31
YELWdelta6	11		16	16	11	23	13	14	13	12		20	33	11	15	11		11	21	16	12	23	20	33	12	20	17	13	25	50	47	18	23	46	45	45	45	45	45	45	45	45	45	45	45	45	24	24	24
YERWdelta13			12	12	16	15	14	13	14	14		21	21		15	11		13	16		20	17	14	16		12	11	19	14	21	17	22	21	14	21	21	21	21	21	21	21	21	21	21	21	21	15	22	22
YGRWdelta22	12	11	16	15	14	18		13	21			27	27	11	25	12		11	12	14	15	16	21	24		24	11	19	16	27	27	24	27	26	27	27	27	28	28	28	28	28	28	28	28	28	19	28	28
YFLWdelta5	13	11	11	11	23	16	12		21			26	23		25	11	12		11	17				24	12	13	11	19	16	16	24	24	14	22	28	14	28	31	31	31	31	31	31	31	31	31	19	31	31
YORWdelta19		14	16	15	16	14	13	13	15			28	28	11	15	12	15		12		19		23			20	11	18	16	28	25	23	28	22	28	28	28	28	28	28	28	28	28	28	28	28	21	28	28
YJLWdelta9	12				15	13						13	13		11	15				15				11	11	13				13	13	13	13	13	13	13	13	13	13	13	13	13	13	13	13	13		12	12
YNRCdelta7	13	11	16	15	23	20	14	13	21		12	36	36	12	25	12	14		11	16	29	12	21	24	12	28	11	29	16	35	31	24	35	43	52	52	52	52	52	52	52	52	52	52	52	52	19	46	46
YCLCdelta1	13	20	13	11	20	12	13	14	16		12	20	17	12	19	11	11	13	17	18	22	21	13	19	12	12	12	24	22	24	30	13	14	20	30	24	30	30	30	30	30	30	30	30	30	30	16	29	29
YGRWdelta31	12	11	16	15	22	27	14	14	21	12	12	36	36	12	26	12	15	12	18	16	29	22	21	24		28	16	29	22	80	49	24	35	45	73	73	73	73	73	73	73	73	73	73	73	73	24	49	49
YGRWdelta24			13		11	13	13	13	13			13	11		11	11		13	13	11	11	16	13	13		11	11	11	17	23	15	11	12	12	18	18	18	18	18	18	18	18	18	18	18	18	13	13	13
YHRWdelta13		12	19	14	11	28	11	14	14	14	11	25	21	11	16			19	25	18	14	25	14	22		14	15	17	36	34	37	18	15	33	29	29	29	29	29	29	29	29	29	29	29	29	21	15	15
YCLWdelta2b	11		17	11		14			18			14	14						14	12	11	13				14	11			18	14	17	19	17	14	14	14	14	14	14	14	14	14	14	14	14		15	15
YOLCdelta7	14		21	14	12	25	12	17	23		16	21	21		18	11	13	12	21	12	11	15	13	21		13	12	12	16	32	22	17	19	16	32	32	32	32	32	32	32	32	32	32	32	32	22	15	15
YERWdelta9	13		11	11	12	22	15	14	12		28	14	14	11	12	11		11	20	12	14	17	12	12	11	12	11	14	21	22	22	16	17	22	22	22	22	22	22	22	22	22	22	22	22	22	21	14	14
YPRWdelta14	16		17	15	12	16	19		18			12	20	10	16	11		19	29	20	15	20	13	20		12	24	14	21	22	17	17	19	17	22	22	22	22	22	22	22	22	22	22	22	22	16	12	12
YPRWdelta17	17	11	17	15	23	16	26		21			25	22	11	24	11	12	31	35	15	15	17	21	24	11	17	11	19	18	16	22	18	16	15	25	16	25	25	25	25	25	25	25	25	25	25	19	25	25
YERWdelta7	17		20		14	11	16	16	15		16	14	14		13	11		16	16	14	9	17	12	13	11		11	12	18	22	19	27	20	24	22	22	22	22	22	22	22	22	22	22	22	22	14	14	14
YPRCdelta15						12			12	11		15	15	14	15	16			18			11	13	14			12		14	15	11		11	12	15	15	15	15	15	15	15	15	15	15	15	15	14	11	11
YMRCdelta11	12		16	12		17	14		16	12	13	16	16		14			14	17	12	11	13	14	17		13	14	12	17	12	17	11	11	12	16	16	16	16	16	16	16	16	16	16	16	16	17	16	16
YORWdelta16		11			14	16	11	12	12			14	14		14			11	12		14	12	12	14		11		14	13	16	14	14	14	13	16	16	16	16	16	16	16	16	16	16	16	16	13	14	14
YKRWdelta10		11	12				12	14	15	18		17	16	14	11			17	17	16		16	11	16		13	15	12	15				15	11													11
YOLCdelta2			11	22	11	11	11		13			15	13	11	12		13	19			13	13	15	14		15	16	14		15	19		15	15	20	20	20	20	20	20	20	20	20	20	20	20	15	20	20
YBLWdelta6				13	11							13	13									11
YORWdelta22					17		14	13	12		12	21	21	12	12					11	25		12	12		11	12	24	16	20	16	20	20	13	25	25	25	25	25	25	25	25	25	25	25	25	12	25	25
YLRWdelta4			16	15	12	14			13		12	21	21	11	15	12	18	12		13	14	12	21	12		20	12	14	12	21	21	16	21	21	21	21	21	21	21	21	21	21	21	21	21	21	20	23	23
YJLCdelta6	11		11	15	11	11	12		11			16	16		12	11	15		11	11				11			11	11	12		17	12		12	17	17	23	17	17	17	17	17	17	17	17	17		17	17
YERWdelta21
YERWdelta12												13	13								11
[truncated: 257 more columns]
