# Supplementary material for: Competitive Repair by Naturally Dispersed Repetitive DNA during Non-Allelic Homologous Recombination
Source: PLoS Genet. 2010 Dec 2;6(12):e1001228. doi: 10.1371/journal.pgen.1001228 (PMC2996329; doi:10.1371/journal.pgen.1001228)
Supplement: Table S6 — Pairwise comparison of global sequence identity between LTRs. This must be viewed using Excel 2008 or higher due to column and row allowance. (3.13 MB XLSX) [file pgen.1001228.s013.xlsx]

## Sheet: delta.identity
				Filter out self-vs-self comparison
Sequence 1	Sequence 2	% Identity		% Identity
YCLWdelta16	YCLWdelta16	1
YCRWdelta17	YCLWdelta16	0.917		0.917		average	0.595736
YCRWdelta18	YCLWdelta16	0.883		0.883		stdev	0.22707
YCRWdelta19	YCLWdelta16	0.92		0.92		min	0.034
YCRWdelta20	YCLWdelta16	0.491		0.491		max	1
YCRCdelta21	YCLWdelta16	0.92		0.92
YCRCdelta22	YCLWdelta16	0.935		0.935		% Identity	Count
YCRWdelta23	YCLWdelta16	0.929		0.929		0	0
YCRWdelta24	YCLWdelta16	0.929		0.929		0.1	613
YDRCdelta32	YCLWdelta16	0.932		0.932		0.2	2732
YDRCdelta33	YCLWdelta16	0.935		0.935		0.3	6212
YALCdelta2	YCLWdelta16	0.362		0.362		0.4	13631
YALWdelta1	YCLWdelta16	0.673		0.673		0.5	11553
YARCdelta3	YCLWdelta16	0.285		0.285		0.6	10174
YARCdelta4	YCLWdelta16	0.982		0.982		0.7	13765
YARCdelta5	YCLWdelta16	0.982		0.982		0.8	13771
YARCdelta8	YCLWdelta16	0.698		0.698		0.9	11624
YARWdelta6	YCLWdelta16	0.841		0.841		1	9255
YARWdelta7	YCLWdelta16	0.854		0.854			93330
YBLCdelta7	YCLWdelta16	0.623		0.623
YBLWdelta1	YCLWdelta16	0.534		0.534
YBLWdelta10	YCLWdelta16	0.88		0.88
YBLWdelta2	YCLWdelta16	0.88		0.88
YBLWdelta3	YCLWdelta16	0.223		0.223
YBLWdelta4	YCLWdelta16	0.871		0.871
YBLWdelta5	YCLWdelta16	0.868		0.868
YBLWdelta6	YCLWdelta16	0.431		0.431
YBLWdelta8	YCLWdelta16	0.318		0.318
YBLWdelta9	YCLWdelta16	0.869		0.869
YBRCdelta11	YCLWdelta16	0.733		0.733
YBRCdelta14	YCLWdelta16	0.193		0.193
YBRCdelta19	YCLWdelta16	0.539		0.539
YBRWdelta12	YCLWdelta16	0.896		0.896
YBRWdelta13	YCLWdelta16	0.896		0.896
YBRWdelta15	YCLWdelta16	0.81		0.81
YBRWdelta16	YCLWdelta16	0.673		0.673
YBRWdelta17	YCLWdelta16	0.643		0.643
YBRWdelta18	YCLWdelta16	0.342		0.342
YCLCdelta1	YCLWdelta16	0.374		0.374
YCLWdelta15	YCLWdelta16	0.982		0.982
YCLWdelta2a	YCLWdelta16	0.614		0.614
YCLWdelta2b	YCLWdelta16	0.228		0.228
YCLWdelta3	YCLWdelta16	0.879		0.879
YCLWdelta4	YCLWdelta16	0.871		0.871
YCLWdelta5	YCLWdelta16	0.874		0.874
YCRCdelta14	YCLWdelta16	0.5		0.5
YCRCdelta6	YCLWdelta16	0.867		0.867
YCRCdelta7	YCLWdelta16	0.78		0.78
YCRWdelta11	YCLWdelta16	0.74		0.74
YCRWdelta12	YCLWdelta16	0.745		0.745
YCRWdelta13	YCLWdelta16	0.808		0.808		% identity calculated using EMBOSS needleall (v6.2.0) -gapopen 10 -gapextend 0.5
YDLCdelta1	YCLWdelta16	0.817		0.817		delta sequences retrieved from SGD on 7/12/10 (timestamp 1/5/10)
YDRCdelta2	YCLWdelta16	0.585		0.585		nine new deltas on chrIII added after resequencing; three corresponding chrIII deltas removed; two chrIV deltas re-anotated
YDRCdelta21	YCLWdelta16	0.932		0.932
YDRCdelta22	YCLWdelta16	0.917		0.917
YDRCdelta3	YCLWdelta16	0.849		0.849
YDRCdelta4	YCLWdelta16	0.893		0.893
YDRCdelta5	YCLWdelta16	0.885		0.885
YDRCdelta6a	YCLWdelta16	0.78		0.78
YDRCdelta6b	YCLWdelta16	0.074		0.074
YDRCdelta7	YCLWdelta16	0.932		0.932
YDRCdelta8	YCLWdelta16	0.932		0.932
YDRCdelta9	YCLWdelta16	0.693		0.693
YDRWdelta10	YCLWdelta16	0.54		0.54
YDRWdelta11	YCLWdelta16	0.864		0.864
YDRWdelta12	YCLWdelta16	0.738		0.738
YDRWdelta13	YCLWdelta16	0.88		0.88
YDRWdelta14	YCLWdelta16	0.88		0.88
YDRWdelta19	YCLWdelta16	0.877		0.877
YDRWdelta20	YCLWdelta16	0.875		0.875
YDRWdelta23	YCLWdelta16	0.923		0.923
YDRWdelta24	YCLWdelta16	0.926		0.926
YDRWdelta25	YCLWdelta16	0.856		0.856
YDRWdelta26	YCLWdelta16	0.862		0.862
YDRWdelta27	YCLWdelta16	0.923		0.923
YDRWdelta28	YCLWdelta16	0.923		0.923
YDRWdelta29	YCLWdelta16	0.883		0.883
YDRWdelta30	YCLWdelta16	0.592		0.592
YDRWdelta31	YCLWdelta16	0.7		0.7
YDRWdelta7	YCLWdelta16	0.896		0.896
YELCdelta3	YCLWdelta16	0.395		0.395
YELCdelta4	YCLWdelta16	0.891		0.891
YELWdelta1	YCLWdelta16	0.447		0.447
YELWdelta2	YCLWdelta16	0.883		0.883
YELWdelta5	YCLWdelta16	0.669		0.669
YELWdelta6	YCLWdelta16	0.865		0.865
YERCdelta10	YCLWdelta16	0.621		0.621
YERCdelta14	YCLWdelta16	0.88		0.88
YERCdelta15	YCLWdelta16	0.725		0.725
YERCdelta16	YCLWdelta16	0.858		0.858
YERCdelta19	YCLWdelta16	0.991		0.991
YERCdelta20	YCLWdelta16	0.982		0.982
YERCdelta23	YCLWdelta16	0.337		0.337
YERCdelta24	YCLWdelta16	0.92		0.92
YERCdelta26	YCLWdelta16	0.476		0.476
YERCdelta8	YCLWdelta16	0.525		0.525
YERWdelta11	YCLWdelta16	0.438		0.438
YERWdelta12	YCLWdelta16	0.451		0.451
YERWdelta13	YCLWdelta16	0.374		0.374
YERWdelta17	YCLWdelta16	0.69		0.69
YERWdelta21	YCLWdelta16	0.401		0.401
YERWdelta22	YCLWdelta16	0.88		0.88
YERWdelta25	YCLWdelta16	0.739		0.739
YERWdelta7	YCLWdelta16	0.366		0.366
YERWdelta9	YCLWdelta16	0.748		0.748
YFLCdelta6	YCLWdelta16	0.65		0.65
YFLWdelta1	YCLWdelta16	0.722		0.722
YFLWdelta2	YCLWdelta16	0.653		0.653
YFLWdelta3	YCLWdelta16	0.885		0.885
YFLWdelta4	YCLWdelta16	0.877		0.877
YFLWdelta5	YCLWdelta16	0.18		0.18
YFRCdelta8	YCLWdelta16	0.853		0.853
YFRCdelta9	YCLWdelta16	0.389		0.389
YFRWdelta10	YCLWdelta16	0.469		0.469
YFRWdelta7	YCLWdelta16	0.77		0.77
YGLCdelta1	YCLWdelta16	0.757		0.757
YGLCdelta5	YCLWdelta16	0.701		0.701
YGLWdelta10	YCLWdelta16	0.573		0.573
YGLWdelta2	YCLWdelta16	0.463		0.463
YGLWdelta3	YCLWdelta16	0.844		0.844
YGLWdelta4	YCLWdelta16	0.353		0.353
YGLWdelta6	YCLWdelta16	0.771		0.771
YGLWdelta7	YCLWdelta16	0.871		0.871
YGLWdelta8	YCLWdelta16	0.381		0.381
YGLWdelta9	YCLWdelta16	0.175		0.175
YGRCdelta12	YCLWdelta16	0.355		0.355
YGRCdelta15	YCLWdelta16	0.938		0.938
YGRCdelta16	YCLWdelta16	0.923		0.923
YGRCdelta17	YCLWdelta16	0.878		0.878
YGRCdelta18	YCLWdelta16	0.871		0.871
YGRCdelta20	YCLWdelta16	0.638		0.638
YGRCdelta25	YCLWdelta16	0.609		0.609
YGRCdelta29	YCLWdelta16	0.899		0.899
YGRCdelta30	YCLWdelta16	0.899		0.899
YGRWdelta11	YCLWdelta16	0.877		0.877
YGRWdelta13	YCLWdelta16	0.914		0.914
YGRWdelta14	YCLWdelta16	0.914		0.914
YGRWdelta19	YCLWdelta16	0.613		0.613
YGRWdelta21	YCLWdelta16	0.801		0.801
YGRWdelta22	YCLWdelta16	0.325		0.325
YGRWdelta23	YCLWdelta16	0.806		0.806
YGRWdelta24	YCLWdelta16	0.285		0.285
YGRWdelta26	YCLWdelta16	0.7		0.7
YGRWdelta27	YCLWdelta16	0.877		0.877
YGRWdelta28	YCLWdelta16	0.864		0.864
YGRWdelta31	YCLWdelta16	0.846		0.846
YGRWdelta32	YCLWdelta16	0.874		0.874
YHLCdelta1	YCLWdelta16	0.877		0.877
YHLWdelta2	YCLWdelta16	0.325		0.325
YHRCdelta10	YCLWdelta16	0.886		0.886
YHRCdelta11	YCLWdelta16	0.543		0.543
YHRCdelta12	YCLWdelta16	0.534		0.534
YHRCdelta14	YCLWdelta16	0.704		0.704
YHRCdelta15	YCLWdelta16	0.896		0.896
YHRCdelta16	YCLWdelta16	0.893		0.893
YHRCdelta3	YCLWdelta16	0.873		0.873
YHRCdelta4	YCLWdelta16	0.61		0.61
YHRCdelta5	YCLWdelta16	0.555		0.555
YHRCdelta6	YCLWdelta16	0.276		0.276
YHRCdelta8	YCLWdelta16	0.42		0.42
YHRWdelta13	YCLWdelta16	0.789		0.789
YHRWdelta7	YCLWdelta16	0.832		0.832
YHRWdelta9	YCLWdelta16	0.646		0.646
YILCdelta1	YCLWdelta16	0.842		0.842
YILCdelta3	YCLWdelta16	0.808		0.808
YILCdelta5	YCLWdelta16	0.407		0.407
YILWdelta2	YCLWdelta16	0.886		0.886
YILWdelta4	YCLWdelta16	0.831		0.831
YIRCdelta6	YCLWdelta16	0.491		0.491
YJLCdelta3	YCLWdelta16	0.882		0.882
YJLCdelta4	YCLWdelta16	0.472		0.472
YJLCdelta5	YCLWdelta16	0.868		0.868
YJLCdelta6	YCLWdelta16	0.206		0.206
YJLCdelta7	YCLWdelta16	0.591		0.591
YJLWdelta1	YCLWdelta16	0.713		0.713
YJLWdelta10	YCLWdelta16	0.654		0.654
YJLWdelta8	YCLWdelta16	0.35		0.35
YJLWdelta9	YCLWdelta16	0.303		0.303
YJRCdelta15	YCLWdelta16	0.361		0.361
YJRCdelta16	YCLWdelta16	0.691		0.691
YJRCdelta19	YCLWdelta16	0.874		0.874
YJRWdelta11	YCLWdelta16	0.914		0.914
YJRWdelta12	YCLWdelta16	0.923		0.923
YJRWdelta13	YCLWdelta16	0.914		0.914
YJRWdelta14	YCLWdelta16	0.324		0.324
YJRWdelta17	YCLWdelta16	0.874		0.874
YJRWdelta18	YCLWdelta16	0.831		0.831
YJRWdelta20	YCLWdelta16	0.715		0.715
YKLCdelta2	YCLWdelta16	0.685		0.685
YKLCdelta4	YCLWdelta16	0.75		0.75
YKLCdelta5	YCLWdelta16	0.735		0.735
YKLCdelta6	YCLWdelta16	0.814		0.814
YKLWdelta1	YCLWdelta16	0.571		0.571
YKLWdelta3	YCLWdelta16	0.808		0.808
YKLWdelta7	YCLWdelta16	0.878		0.878
YKRCdelta11	YCLWdelta16	0.778		0.778
YKRCdelta12	YCLWdelta16	0.88		0.88
YKRCdelta8	YCLWdelta16	0.87		0.87
YKRCdelta9	YCLWdelta16	0.265		0.265
YKRWdelta10	YCLWdelta16	0.716		0.716
YLLCdelta1	YCLWdelta16	0.837		0.837
YLRCdelta16	YCLWdelta16	0.567		0.567
YLRCdelta18	YCLWdelta16	0.897		0.897
YLRCdelta19	YCLWdelta16	0.4		0.4
YLRCdelta2	YCLWdelta16	0.923		0.923
YLRCdelta21	YCLWdelta16	0.846		0.846
YLRCdelta25	YCLWdelta16	0.891		0.891
YLRCdelta26	YCLWdelta16	0.88		0.88
YLRCdelta27	YCLWdelta16	0.776		0.776
YLRCdelta3	YCLWdelta16	0.92		0.92
YLRCdelta5	YCLWdelta16	0.797		0.797
YLRCdelta7	YCLWdelta16	0.976		0.976
YLRCdelta8	YCLWdelta16	0.976		0.976
YLRCdelta9	YCLWdelta16	0.813		0.813
YLRWdelta10	YCLWdelta16	0.923		0.923
YLRWdelta11	YCLWdelta16	0.923		0.923
YLRWdelta12	YCLWdelta16	0.59		0.59
YLRWdelta13	YCLWdelta16	0.929		0.929
YLRWdelta14	YCLWdelta16	0.935		0.935
YLRWdelta15	YCLWdelta16	0.759		0.759
YLRWdelta17	YCLWdelta16	0.687		0.687
YLRWdelta20	YCLWdelta16	0.481		0.481
YLRWdelta22	YCLWdelta16	0.874		0.874
YLRWdelta23	YCLWdelta16	0.874		0.874
YLRWdelta24	YCLWdelta16	0.626		0.626
YLRWdelta4	YCLWdelta16	0.481		0.481
YLRWdelta6	YCLWdelta16	0.462		0.462
YMLCdelta1	YCLWdelta16	0.732		0.732
YMLCdelta2	YCLWdelta16	0.885		0.885
YMLWdelta3	YCLWdelta16	0.893		0.893
YMLWdelta4	YCLWdelta16	0.896		0.896
YMLWdelta5	YCLWdelta16	0.982		0.982
YMLWdelta6	YCLWdelta16	0.926		0.926
YMRCdelta10	YCLWdelta16	0.923		0.923
YMRCdelta11	YCLWdelta16	0.754		0.754
YMRCdelta13	YCLWdelta16	0.796		0.796
YMRCdelta14	YCLWdelta16	0.784		0.784
YMRCdelta18	YCLWdelta16	0.568		0.568
YMRCdelta7	YCLWdelta16	0.88		0.88
YMRCdelta8	YCLWdelta16	0.88		0.88
YMRCdelta9	YCLWdelta16	0.923		0.923
YMRWdelta12	YCLWdelta16	0.322		0.322
YMRWdelta15	YCLWdelta16	0.526		0.526
YMRWdelta16	YCLWdelta16	0.471		0.471
YMRWdelta17	YCLWdelta16	0.833		0.833
YMRWdelta19	YCLWdelta16	0.883		0.883
YMRWdelta20	YCLWdelta16	0.459		0.459
YMRWdelta21	YCLWdelta16	0.782		0.782
YNLCdelta1	YCLWdelta16	0.885		0.885
YNLCdelta2	YCLWdelta16	0.885		0.885
YNLCdelta5	YCLWdelta16	0.882		0.882
YNLCdelta6	YCLWdelta16	0.885		0.885
YNLWdelta3	YCLWdelta16	0.92		0.92
YNLWdelta4	YCLWdelta16	0.92		0.92
YNRCdelta7	YCLWdelta16	0.311		0.311
YNRCdelta8	YCLWdelta16	0.896		0.896
YNRCdelta9	YCLWdelta16	0.668		0.668
YOLCdelta1	YCLWdelta16	0.843		0.843
YOLCdelta2	YCLWdelta16	0.591		0.591
YOLCdelta3	YCLWdelta16	0.84		0.84
YOLCdelta7	YCLWdelta16	0.801		0.801
YOLCdelta8	YCLWdelta16	0.743		0.743
YOLWdelta4	YCLWdelta16	0.926		0.926
YOLWdelta5	YCLWdelta16	0.911		0.911
YOLWdelta6	YCLWdelta16	0.439		0.439
YORCdelta11	YCLWdelta16	0.71		0.71
YORCdelta15	YCLWdelta16	0.8		0.8
YORCdelta18	YCLWdelta16	0.36		0.36
YORCdelta20	YCLWdelta16	0.877		0.877
YORCdelta21	YCLWdelta16	0.877		0.877
YORCdelta25	YCLWdelta16	0.864		0.864
YORCdelta9	YCLWdelta16	0.573		0.573
YORWdelta10	YCLWdelta16	0.635		0.635
YORWdelta12	YCLWdelta16	0.762		0.762
YORWdelta13	YCLWdelta16	0.894		0.894
YORWdelta14	YCLWdelta16	0.894		0.894
YORWdelta16	YCLWdelta16	0.354		0.354
YORWdelta17	YCLWdelta16	0.88		0.88
YORWdelta19	YCLWdelta16	0.361		0.361
YORWdelta22	YCLWdelta16	0.316		0.316
YORWdelta23	YCLWdelta16	0.88		0.88
YORWdelta24	YCLWdelta16	0.883		0.883
YPLCdelta1	YCLWdelta16	0.47		0.47
YPLCdelta10	YCLWdelta16	0.785		0.785
YPLWdelta11	YCLWdelta16	0.327		0.327
YPLWdelta2	YCLWdelta16	0.107		0.107
YPLWdelta3	YCLWdelta16	0.982		0.982
YPLWdelta4	YCLWdelta16	0.982		0.982
YPLWdelta5	YCLWdelta16	0.874		0.874
YPLWdelta6	YCLWdelta16	0.718		0.718
YPLWdelta7	YCLWdelta16	0.684		0.684
YPLWdelta8	YCLWdelta16	0.867		0.867
YPLWdelta9	YCLWdelta16	0.441		0.441
YPRCdelta13	YCLWdelta16	0.711		0.711
YPRCdelta15	YCLWdelta16	0.315		0.315
YPRCdelta18	YCLWdelta16	0.923		0.923
YPRCdelta19	YCLWdelta16	0.923		0.923
YPRCdelta22	YCLWdelta16	0.364		0.364
YPRCdelta23	YCLWdelta16	0.911		0.911
YPRCdelta24	YCLWdelta16	0.92		0.92
YPRWdelta12	YCLWdelta16	0.879		0.879
YPRWdelta14	YCLWdelta16	0.765		0.765
YPRWdelta16	YCLWdelta16	0.65		0.65
YPRWdelta17	YCLWdelta16	0.353		0.353
YPRWdelta20	YCLWdelta16	0.923		0.923
YPRWdelta21	YCLWdelta16	0.923		0.923
YCLWdelta16	YCRWdelta17	0.917		0.917
YCRWdelta17	YCRWdelta17	1
YCRWdelta18	YCRWdelta17	0.958		0.958
YCRWdelta19	YCRWdelta17	0.849		0.849
YCRWdelta20	YCRWdelta17	0.445		0.445
YCRCdelta21	YCRWdelta17	0.997		0.997
YCRCdelta22	YCRWdelta17	0.97		0.97
YCRWdelta23	YCRWdelta17	0.852		0.852
YCRWdelta24	YCRWdelta17	0.852		0.852
YDRCdelta32	YCRWdelta17	0.967		0.967
YDRCdelta33	YCRWdelta17	0.97		0.97
YALCdelta2	YCRWdelta17	0.376		0.376
YALWdelta1	YCRWdelta17	0.665		0.665
YARCdelta3	YCRWdelta17	0.284		0.284
YARCdelta4	YCRWdelta17	0.935		0.935
YARCdelta5	YCRWdelta17	0.935		0.935
YARCdelta8	YCRWdelta17	0.673		0.673
YARWdelta6	YCRWdelta17	0.793		0.793
YARWdelta7	YCRWdelta17	0.923		0.923
YBLCdelta7	YCRWdelta17	0.644		0.644
YBLWdelta1	YCRWdelta17	0.514		0.514
YBLWdelta10	YCRWdelta17	0.852		0.852
YBLWdelta2	YCRWdelta17	0.958		0.958
YBLWdelta3	YCRWdelta17	0.218		0.218
YBLWdelta4	YCRWdelta17	0.952		0.952
YBLWdelta5	YCRWdelta17	0.949		0.949
YBLWdelta6	YCRWdelta17	0.433		0.433
YBLWdelta8	YCRWdelta17	0.326		0.326
YBLWdelta9	YCRWdelta17	0.841		0.841
YBRCdelta11	YCRWdelta17	0.706		0.706
YBRCdelta14	YCRWdelta17	0.199		0.199
YBRCdelta19	YCRWdelta17	0.534		0.534
YBRWdelta12	YCRWdelta17	0.814		0.814
YBRWdelta13	YCRWdelta17	0.821		0.821
YBRWdelta15	YCRWdelta17	0.78		0.78
YBRWdelta16	YCRWdelta17	0.661		0.661
YBRWdelta17	YCRWdelta17	0.656		0.656
YBRWdelta18	YCRWdelta17	0.349		0.349
YCLCdelta1	YCRWdelta17	0.373		0.373
YCLWdelta15	YCRWdelta17	0.935		0.935
YCLWdelta2a	YCRWdelta17	0.671		0.671
YCLWdelta2b	YCRWdelta17	0.231		0.231
YCLWdelta3	YCRWdelta17	0.943		0.943
YCLWdelta4	YCRWdelta17	0.938		0.938
YCLWdelta5	YCRWdelta17	0.949		0.949
YCRCdelta14	YCRWdelta17	0.49		0.49
YCRCdelta6	YCRWdelta17	0.823		0.823
YCRCdelta7	YCRWdelta17	0.72		0.72
YCRWdelta11	YCRWdelta17	0.752		0.752
YCRWdelta12	YCRWdelta17	0.726		0.726
YCRWdelta13	YCRWdelta17	0.77		0.77
YDLCdelta1	YCRWdelta17	0.796		0.796
YDRCdelta2	YCRWdelta17	0.596		0.596
YDRCdelta21	YCRWdelta17	0.967		0.967
YDRCdelta22	YCRWdelta17	1		1
YDRCdelta3	YCRWdelta17	0.823		0.823
YDRCdelta4	YCRWdelta17	0.955		0.955
YDRCdelta5	YCRWdelta17	0.961		0.961
YDRCdelta6a	YCRWdelta17	0.745		0.745
YDRCdelta6b	YCRWdelta17	0.078		0.078
YDRCdelta7	YCRWdelta17	0.967		0.967
YDRCdelta8	YCRWdelta17	0.967		0.967
YDRCdelta9	YCRWdelta17	0.687		0.687
YDRWdelta10	YCRWdelta17	0.536		0.536
YDRWdelta11	YCRWdelta17	0.823		0.823
YDRWdelta12	YCRWdelta17	0.727		0.727
YDRWdelta13	YCRWdelta17	0.95		0.95
YDRWdelta14	YCRWdelta17	0.961		0.961
YDRWdelta19	YCRWdelta17	0.952		0.952
YDRWdelta20	YCRWdelta17	0.938		0.938
YDRWdelta23	YCRWdelta17	0.842		0.842
YDRWdelta24	YCRWdelta17	0.845		0.845
YDRWdelta25	YCRWdelta17	0.828		0.828
YDRWdelta26	YCRWdelta17	0.818		0.818
YDRWdelta27	YCRWdelta17	0.988		0.988
YDRWdelta28	YCRWdelta17	0.982		0.982
YDRWdelta29	YCRWdelta17	0.958		0.958
YDRWdelta30	YCRWdelta17	0.575		0.575
YDRWdelta31	YCRWdelta17	0.708		0.708
YDRWdelta7	YCRWdelta17	0.843		0.843
YELCdelta3	YCRWdelta17	0.405		0.405
YELCdelta4	YCRWdelta17	0.955		0.955
YELWdelta1	YCRWdelta17	0.473		0.473
YELWdelta2	YCRWdelta17	0.958		0.958
YELWdelta5	YCRWdelta17	0.671		0.671
YELWdelta6	YCRWdelta17	0.826		0.826
YERCdelta10	YCRWdelta17	0.623		0.623
YERCdelta14	YCRWdelta17	0.955		0.955
YERCdelta15	YCRWdelta17	0.694		0.694
YERCdelta16	YCRWdelta17	0.935		0.935
YERCdelta19	YCRWdelta17	0.926		0.926
YERCdelta20	YCRWdelta17	0.935		0.935
YERCdelta23	YCRWdelta17	0.34		0.34
YERCdelta24	YCRWdelta17	0.839		0.839
YERCdelta26	YCRWdelta17	0.494		0.494
YERCdelta8	YCRWdelta17	0.506		0.506
YERWdelta11	YCRWdelta17	0.414		0.414
YERWdelta12	YCRWdelta17	0.442		0.442
YERWdelta13	YCRWdelta17	0.365		0.365
YERWdelta17	YCRWdelta17	0.678		0.678
YERWdelta21	YCRWdelta17	0.438		0.438
YERWdelta22	YCRWdelta17	0.958		0.958
YERWdelta25	YCRWdelta17	0.735		0.735
YERWdelta7	YCRWdelta17	0.373		0.373
YERWdelta9	YCRWdelta17	0.714		0.714
YFLCdelta6	YCRWdelta17	0.642		0.642
YFLWdelta1	YCRWdelta17	0.712		0.712
YFLWdelta2	YCRWdelta17	0.621		0.621
YFLWdelta3	YCRWdelta17	0.949		0.949
YFLWdelta4	YCRWdelta17	0.952		0.952
YFLWdelta5	YCRWdelta17	0.192		0.192
YFRCdelta8	YCRWdelta17	0.814		0.814
YFRCdelta9	YCRWdelta17	0.382		0.382
YFRWdelta10	YCRWdelta17	0.47		0.47
YFRWdelta7	YCRWdelta17	0.715		0.715
YGLCdelta1	YCRWdelta17	0.814		0.814
YGLCdelta5	YCRWdelta17	0.673		0.673
YGLWdelta10	YCRWdelta17	0.572		0.572
YGLWdelta2	YCRWdelta17	0.427		0.427
YGLWdelta3	YCRWdelta17	0.819		0.819
YGLWdelta4	YCRWdelta17	0.349		0.349
YGLWdelta6	YCRWdelta17	0.743		0.743
YGLWdelta7	YCRWdelta17	0.834		0.834
YGLWdelta8	YCRWdelta17	0.391		0.391
YGLWdelta9	YCRWdelta17	0.183		0.183
YGRCdelta12	YCRWdelta17	0.334		0.334
YGRCdelta15	YCRWdelta17	0.961		0.961
YGRCdelta16	YCRWdelta17	0.982		0.982
YGRCdelta17	YCRWdelta17	0.953		0.953
YGRCdelta18	YCRWdelta17	0.946		0.946
YGRCdelta20	YCRWdelta17	0.624		0.624
YGRCdelta25	YCRWdelta17	0.605		0.605
YGRCdelta29	YCRWdelta17	0.824		0.824
YGRCdelta30	YCRWdelta17	0.824		0.824
YGRWdelta11	YCRWdelta17	0.849		0.849
YGRWdelta13	YCRWdelta17	0.867		0.867
YGRWdelta14	YCRWdelta17	0.867		0.867
YGRWdelta19	YCRWdelta17	0.565		0.565
YGRWdelta21	YCRWdelta17	0.782		0.782
YGRWdelta22	YCRWdelta17	0.324		0.324
YGRWdelta23	YCRWdelta17	0.846		0.846
YGRWdelta24	YCRWdelta17	0.272		0.272
YGRWdelta26	YCRWdelta17	0.706		0.706
YGRWdelta27	YCRWdelta17	0.952		0.952
YGRWdelta28	YCRWdelta17	0.926		0.926
YGRWdelta31	YCRWdelta17	0.813		0.813
YGRWdelta32	YCRWdelta17	0.84		0.84
YHLCdelta1	YCRWdelta17	0.955		0.955
YHLWdelta2	YCRWdelta17	0.322		0.322
YHRCdelta10	YCRWdelta17	0.961		0.961
YHRCdelta11	YCRWdelta17	0.507		0.507
YHRCdelta12	YCRWdelta17	0.525		0.525
YHRCdelta14	YCRWdelta17	0.661		0.661
YHRCdelta15	YCRWdelta17	0.821		0.821
YHRCdelta16	YCRWdelta17	0.818		0.818
YHRCdelta3	YCRWdelta17	0.84		0.84
YHRCdelta4	YCRWdelta17	0.598		0.598
YHRCdelta5	YCRWdelta17	0.544		0.544
YHRCdelta6	YCRWdelta17	0.275		0.275
YHRCdelta8	YCRWdelta17	0.404		0.404
YHRWdelta13	YCRWdelta17	0.754		0.754
YHRWdelta7	YCRWdelta17	0.804		0.804
YHRWdelta9	YCRWdelta17	0.652		0.652
YILCdelta1	YCRWdelta17	0.818		0.818
YILCdelta3	YCRWdelta17	0.755		0.755
YILCdelta5	YCRWdelta17	0.387		0.387
YILWdelta2	YCRWdelta17	0.958		0.958
YILWdelta4	YCRWdelta17	0.797		0.797
YIRCdelta6	YCRWdelta17	0.488		0.488
YJLCdelta3	YCRWdelta17	0.958		0.958
YJLCdelta4	YCRWdelta17	0.472		0.472
YJLCdelta5	YCRWdelta17	0.943		0.943
YJLCdelta6	YCRWdelta17	0.205		0.205
YJLCdelta7	YCRWdelta17	0.595		0.595
YJLWdelta1	YCRWdelta17	0.673		0.673
YJLWdelta10	YCRWdelta17	0.634		0.634
YJLWdelta8	YCRWdelta17	0.353		0.353
YJLWdelta9	YCRWdelta17	0.302		0.302
YJRCdelta15	YCRWdelta17	0.354		0.354
YJRCdelta16	YCRWdelta17	0.703		0.703
YJRCdelta19	YCRWdelta17	0.941		0.941
YJRWdelta11	YCRWdelta17	0.867		0.867
YJRWdelta12	YCRWdelta17	0.982		0.982
YJRWdelta13	YCRWdelta17	0.867		0.867
YJRWdelta14	YCRWdelta17	0.324		0.324
YJRWdelta17	YCRWdelta17	0.949		0.949
YJRWdelta18	YCRWdelta17	0.787		0.787
YJRWdelta20	YCRWdelta17	0.735		0.735
YKLCdelta2	YCRWdelta17	0.673		0.673
YKLCdelta4	YCRWdelta17	0.71		0.71
YKLCdelta5	YCRWdelta17	0.703		0.703
YKLCdelta6	YCRWdelta17	0.794		0.794
YKLWdelta1	YCRWdelta17	0.562		0.562
YKLWdelta3	YCRWdelta17	0.783		0.783
YKLWdelta7	YCRWdelta17	0.94		0.94
YKRCdelta11	YCRWdelta17	0.75		0.75
YKRCdelta12	YCRWdelta17	0.852		0.852
YKRCdelta8	YCRWdelta17	0.843		0.843
YKRCdelta9	YCRWdelta17	0.27		0.27
YKRWdelta10	YCRWdelta17	0.711		0.711
YLLCdelta1	YCRWdelta17	0.783		0.783
YLRCdelta16	YCRWdelta17	0.556		0.556
YLRCdelta18	YCRWdelta17	0.967		0.967
YLRCdelta19	YCRWdelta17	0.406		0.406
YLRCdelta2	YCRWdelta17	0.842		0.842
YLRCdelta21	YCRWdelta17	0.818		0.818
YLRCdelta25	YCRWdelta17	0.952		0.952
YLRCdelta26	YCRWdelta17	0.961		0.961
YLRCdelta27	YCRWdelta17	0.765		0.765
YLRCdelta3	YCRWdelta17	0.839		0.839
YLRCdelta5	YCRWdelta17	0.76		0.76
YLRCdelta7	YCRWdelta17	0.929		0.929
YLRCdelta8	YCRWdelta17	0.929		0.929
YLRCdelta9	YCRWdelta17	0.797		0.797
YLRWdelta10	YCRWdelta17	0.982		0.982
YLRWdelta11	YCRWdelta17	0.988		0.988
YLRWdelta12	YCRWdelta17	0.593		0.593
YLRWdelta13	YCRWdelta17	0.988		0.988
YLRWdelta14	YCRWdelta17	0.97		0.97
YLRWdelta15	YCRWdelta17	0.733		0.733
YLRWdelta17	YCRWdelta17	0.689		0.689
YLRWdelta20	YCRWdelta17	0.444		0.444
YLRWdelta22	YCRWdelta17	0.949		0.949
YLRWdelta23	YCRWdelta17	0.949		0.949
YLRWdelta24	YCRWdelta17	0.615		0.615
YLRWdelta4	YCRWdelta17	0.467		0.467
YLRWdelta6	YCRWdelta17	0.457		0.457
YMLCdelta1	YCRWdelta17	0.711		0.711
YMLCdelta2	YCRWdelta17	0.961		0.961
YMLWdelta3	YCRWdelta17	0.819		0.819
YMLWdelta4	YCRWdelta17	0.821		0.821
YMLWdelta5	YCRWdelta17	0.929		0.929
YMLWdelta6	YCRWdelta17	0.861		0.861
YMRCdelta10	YCRWdelta17	0.842		0.842
YMRCdelta11	YCRWdelta17	0.716		0.716
YMRCdelta13	YCRWdelta17	0.769		0.769
YMRCdelta14	YCRWdelta17	0.778		0.778
YMRCdelta18	YCRWdelta17	0.541		0.541
YMRCdelta7	YCRWdelta17	0.852		0.852
YMRCdelta8	YCRWdelta17	0.852		0.852
YMRCdelta9	YCRWdelta17	0.842		0.842
YMRWdelta12	YCRWdelta17	0.311		0.311
YMRWdelta15	YCRWdelta17	0.519		0.519
YMRWdelta16	YCRWdelta17	0.444		0.444
YMRWdelta17	YCRWdelta17	0.797		0.797
YMRWdelta19	YCRWdelta17	0.958		0.958
YMRWdelta20	YCRWdelta17	0.463		0.463
YMRWdelta21	YCRWdelta17	0.725		0.725
YNLCdelta1	YCRWdelta17	0.849		0.849
YNLCdelta2	YCRWdelta17	0.849		0.849
YNLCdelta5	YCRWdelta17	0.943		0.943
YNLCdelta6	YCRWdelta17	0.946		0.946
YNLWdelta3	YCRWdelta17	0.991		0.991
YNLWdelta4	YCRWdelta17	0.991		0.991
YNRCdelta7	YCRWdelta17	0.317		0.317
YNRCdelta8	YCRWdelta17	0.964		0.964
YNRCdelta9	YCRWdelta17	0.645		0.645
YOLCdelta1	YCRWdelta17	0.804		0.804
YOLCdelta2	YCRWdelta17	0.576		0.576
YOLCdelta3	YCRWdelta17	0.794		0.794
YOLCdelta7	YCRWdelta17	0.753		0.753
YOLCdelta8	YCRWdelta17	0.732		0.732
YOLWdelta4	YCRWdelta17	0.845		0.845
YOLWdelta5	YCRWdelta17	0.87		0.87
YOLWdelta6	YCRWdelta17	0.4		0.4
YORCdelta11	YCRWdelta17	0.69		0.69
YORCdelta15	YCRWdelta17	0.759		0.759
YORCdelta18	YCRWdelta17	0.361		0.361
YORCdelta20	YCRWdelta17	0.958		0.958
YORCdelta21	YCRWdelta17	0.958		0.958
YORCdelta25	YCRWdelta17	0.819		0.819
YORCdelta9	YCRWdelta17	0.556		0.556
YORWdelta10	YCRWdelta17	0.625		0.625
YORWdelta12	YCRWdelta17	0.716		0.716
YORWdelta13	YCRWdelta17	0.819		0.819
YORWdelta14	YCRWdelta17	0.819		0.819
YORWdelta16	YCRWdelta17	0.359		0.359
YORWdelta17	YCRWdelta17	0.949		0.949
YORWdelta19	YCRWdelta17	0.389		0.389
YORWdelta22	YCRWdelta17	0.32		0.32
YORWdelta23	YCRWdelta17	0.953		0.953
YORWdelta24	YCRWdelta17	0.947		0.947
YPLCdelta1	YCRWdelta17	0.455		0.455
YPLCdelta10	YCRWdelta17	0.761		0.761
YPLWdelta11	YCRWdelta17	0.337		0.337
YPLWdelta2	YCRWdelta17	0.111		0.111
YPLWdelta3	YCRWdelta17	0.935		0.935
YPLWdelta4	YCRWdelta17	0.935		0.935
YPLWdelta5	YCRWdelta17	0.949		0.949
YPLWdelta6	YCRWdelta17	0.666		0.666
YPLWdelta7	YCRWdelta17	0.662		0.662
YPLWdelta8	YCRWdelta17	0.937		0.937
YPLWdelta9	YCRWdelta17	0.42		0.42
YPRCdelta13	YCRWdelta17	0.703		0.703
YPRCdelta15	YCRWdelta17	0.304		0.304
YPRCdelta18	YCRWdelta17	0.988		0.988
YPRCdelta19	YCRWdelta17	0.988		0.988
YPRCdelta22	YCRWdelta17	0.372		0.372
YPRCdelta23	YCRWdelta17	0.87		0.87
YPRCdelta24	YCRWdelta17	0.861		0.861
YPRWdelta12	YCRWdelta17	0.843		0.843
YPRWdelta14	YCRWdelta17	0.741		0.741
YPRWdelta16	YCRWdelta17	0.615		0.615
YPRWdelta17	YCRWdelta17	0.328		0.328
YPRWdelta20	YCRWdelta17	0.842		0.842
YPRWdelta21	YCRWdelta17	0.842		0.842
YCLWdelta16	YCRWdelta18	0.883		0.883
YCRWdelta17	YCRWdelta18	0.958		0.958
YCRWdelta18	YCRWdelta18	1
YCRWdelta19	YCRWdelta18	0.83		0.83
YCRWdelta20	YCRWdelta18	0.424		0.424
YCRCdelta21	YCRWdelta18	0.961		0.961
YCRCdelta22	YCRWdelta18	0.947		0.947
YCRWdelta23	YCRWdelta18	0.819		0.819
YCRWdelta24	YCRWdelta18	0.819		0.819
YDRCdelta32	YCRWdelta18	0.958		0.958
YDRCdelta33	YCRWdelta18	0.958		0.958
YALCdelta2	YCRWdelta18	0.379		0.379
YALWdelta1	YCRWdelta18	0.662		0.662
YARCdelta3	YCRWdelta18	0.286		0.286
YARCdelta4	YCRWdelta18	0.9		0.9
YARCdelta5	YCRWdelta18	0.9		0.9
YARCdelta8	YCRWdelta18	0.671		0.671
YARWdelta6	YCRWdelta18	0.761		0.761
YARWdelta7	YCRWdelta18	0.912		0.912
YBLCdelta7	YCRWdelta18	0.636		0.636
YBLWdelta1	YCRWdelta18	0.517		0.517
YBLWdelta10	YCRWdelta18	0.815		0.815
YBLWdelta2	YCRWdelta18	0.997		0.997
YBLWdelta3	YCRWdelta18	0.209		0.209
YBLWdelta4	YCRWdelta18	0.988		0.988
YBLWdelta5	YCRWdelta18	0.985		0.985
YBLWdelta6	YCRWdelta18	0.4		0.4
YBLWdelta8	YCRWdelta18	0.318		0.318
YBLWdelta9	YCRWdelta18	0.796		0.796
YBRCdelta11	YCRWdelta18	0.691		0.691
YBRCdelta14	YCRWdelta18	0.2		0.2
YBRCdelta19	YCRWdelta18	0.518		0.518
YBRWdelta12	YCRWdelta18	0.806		0.806
YBRWdelta13	YCRWdelta18	0.812		0.812
YBRWdelta15	YCRWdelta18	0.774		0.774
YBRWdelta16	YCRWdelta18	0.652		0.652
YBRWdelta17	YCRWdelta18	0.63		0.63
YBRWdelta18	YCRWdelta18	0.327		0.327
YCLCdelta1	YCRWdelta18	0.347		0.347
YCLWdelta15	YCRWdelta18	0.9		0.9
YCLWdelta2a	YCRWdelta18	0.675		0.675
YCLWdelta2b	YCRWdelta18	0.228		0.228
YCLWdelta3	YCRWdelta18	0.97		0.97
YCLWdelta4	YCRWdelta18	0.976		0.976
YCLWdelta5	YCRWdelta18	0.982		0.982
YCRCdelta14	YCRWdelta18	0.493		0.493
YCRCdelta6	YCRWdelta18	0.789		0.789
YCRCdelta7	YCRWdelta18	0.685		0.685
YCRWdelta11	YCRWdelta18	0.739		0.739
YCRWdelta12	YCRWdelta18	0.713		0.713
YCRWdelta13	YCRWdelta18	0.757		0.757
YDLCdelta1	YCRWdelta18	0.774		0.774
YDRCdelta2	YCRWdelta18	0.574		0.574
YDRCdelta21	YCRWdelta18	0.958		0.958
YDRCdelta22	YCRWdelta18	0.958		0.958
YDRCdelta3	YCRWdelta18	0.798		0.798
YDRCdelta4	YCRWdelta18	0.967		0.967
YDRCdelta5	YCRWdelta18	0.958		0.958
YDRCdelta6a	YCRWdelta18	0.73		0.73
YDRCdelta6b	YCRWdelta18	0.078		0.078
YDRCdelta7	YCRWdelta18	0.958		0.958
YDRCdelta8	YCRWdelta18	0.958		0.958
YDRCdelta9	YCRWdelta18	0.678		0.678
YDRWdelta10	YCRWdelta18	0.543		0.543
YDRWdelta11	YCRWdelta18	0.789		0.789
YDRWdelta12	YCRWdelta18	0.706		0.706
YDRWdelta13	YCRWdelta18	0.991		0.991
YDRWdelta14	YCRWdelta18	0.997		0.997
YDRWdelta19	YCRWdelta18	0.994		0.994
YDRWdelta20	YCRWdelta18	0.97		0.97
YDRWdelta23	YCRWdelta18	0.833		0.833
YDRWdelta24	YCRWdelta18	0.833		0.833
YDRWdelta25	YCRWdelta18	0.797		0.797
YDRWdelta26	YCRWdelta18	0.793		0.793
YDRWdelta27	YCRWdelta18	0.946		0.946
YDRWdelta28	YCRWdelta18	0.949		0.949
YDRWdelta29	YCRWdelta18	1		1
YDRWdelta30	YCRWdelta18	0.57		0.57
YDRWdelta31	YCRWdelta18	0.706		0.706
YDRWdelta7	YCRWdelta18	0.852		0.852
YELCdelta3	YCRWdelta18	0.408		0.408
YELCdelta4	YCRWdelta18	0.988		0.988
YELWdelta1	YCRWdelta18	0.47		0.47
YELWdelta2	YCRWdelta18	0.955		0.955
YELWdelta5	YCRWdelta18	0.63		0.63
YELWdelta6	YCRWdelta18	0.798		0.798
YERCdelta10	YCRWdelta18	0.624		0.624
YERCdelta14	YCRWdelta18	0.955		0.955
YERCdelta15	YCRWdelta18	0.669		0.669
YERCdelta16	YCRWdelta18	0.973		0.973
YERCdelta19	YCRWdelta18	0.894		0.894
YERCdelta20	YCRWdelta18	0.9		0.9
YERCdelta23	YCRWdelta18	0.342		0.342
YERCdelta24	YCRWdelta18	0.83		0.83
YERCdelta26	YCRWdelta18	0.494		0.494
YERCdelta8	YCRWdelta18	0.487		0.487
YERWdelta11	YCRWdelta18	0.398		0.398
YERWdelta12	YCRWdelta18	0.45		0.45
YERWdelta13	YCRWdelta18	0.351		0.351
YERWdelta17	YCRWdelta18	0.665		0.665
YERWdelta21	YCRWdelta18	0.495		0.495
YERWdelta22	YCRWdelta18	0.997		0.997
YERWdelta25	YCRWdelta18	0.695		0.695
YERWdelta7	YCRWdelta18	0.344		0.344
YERWdelta9	YCRWdelta18	0.687		0.687
YFLCdelta6	YCRWdelta18	0.627		0.627
YFLWdelta1	YCRWdelta18	0.7		0.7
YFLWdelta2	YCRWdelta18	0.617		0.617
YFLWdelta3	YCRWdelta18	0.973		0.973
YFLWdelta4	YCRWdelta18	0.985		0.985
YFLWdelta5	YCRWdelta18	0.18		0.18
YFRCdelta8	YCRWdelta18	0.789		0.789
YFRCdelta9	YCRWdelta18	0.363		0.363
YFRWdelta10	YCRWdelta18	0.451		0.451
YFRWdelta7	YCRWdelta18	0.696		0.696
YGLCdelta1	YCRWdelta18	0.825		0.825
YGLCdelta5	YCRWdelta18	0.653		0.653
YGLWdelta10	YCRWdelta18	0.562		0.562
YGLWdelta2	YCRWdelta18	0.429		0.429
YGLWdelta3	YCRWdelta18	0.803		0.803
YGLWdelta4	YCRWdelta18	0.351		0.351
YGLWdelta6	YCRWdelta18	0.727		0.727
YGLWdelta7	YCRWdelta18	0.805		0.805
YGLWdelta8	YCRWdelta18	0.393		0.393
YGLWdelta9	YCRWdelta18	0.184		0.184
YGRCdelta12	YCRWdelta18	0.339		0.339
YGRCdelta15	YCRWdelta18	0.953		0.953
YGRCdelta16	YCRWdelta18	0.958		0.958
YGRCdelta17	YCRWdelta18	0.991		0.991
YGRCdelta18	YCRWdelta18	0.976		0.976
YGRCdelta20	YCRWdelta18	0.622		0.622
YGRCdelta25	YCRWdelta18	0.603		0.603
YGRCdelta29	YCRWdelta18	0.815		0.815
YGRCdelta30	YCRWdelta18	0.815		0.815
YGRWdelta11	YCRWdelta18	0.806		0.806
YGRWdelta13	YCRWdelta18	0.841		0.841
YGRWdelta14	YCRWdelta18	0.841		0.841
YGRWdelta19	YCRWdelta18	0.543		0.543
YGRWdelta21	YCRWdelta18	0.76		0.76
YGRWdelta22	YCRWdelta18	0.307		0.307
YGRWdelta23	YCRWdelta18	0.877		0.877
YGRWdelta24	YCRWdelta18	0.275		0.275
YGRWdelta26	YCRWdelta18	0.661		0.661
YGRWdelta27	YCRWdelta18	0.985		0.985
YGRWdelta28	YCRWdelta18	0.946		0.946
YGRWdelta31	YCRWdelta18	0.788		0.788
YGRWdelta32	YCRWdelta18	0.806		0.806
YHLCdelta1	YCRWdelta18	0.952		0.952
YHLWdelta2	YCRWdelta18	0.324		0.324
YHRCdelta10	YCRWdelta18	0.958		0.958
YHRCdelta11	YCRWdelta18	0.51		0.51
YHRCdelta12	YCRWdelta18	0.528		0.528
YHRCdelta14	YCRWdelta18	0.659		0.659
YHRCdelta15	YCRWdelta18	0.812		0.812
YHRCdelta16	YCRWdelta18	0.809		0.809
YHRCdelta3	YCRWdelta18	0.806		0.806
YHRCdelta4	YCRWdelta18	0.577		0.577
YHRCdelta5	YCRWdelta18	0.529		0.529
YHRCdelta6	YCRWdelta18	0.255		0.255
YHRCdelta8	YCRWdelta18	0.393		0.393
YHRWdelta13	YCRWdelta18	0.74		0.74
YHRWdelta7	YCRWdelta18	0.773		0.773
YHRWdelta9	YCRWdelta18	0.633		0.633
YILCdelta1	YCRWdelta18	0.788		0.788
YILCdelta3	YCRWdelta18	0.729		0.729
YILCdelta5	YCRWdelta18	0.389		0.389
YILWdelta2	YCRWdelta18	0.958		0.958
YILWdelta4	YCRWdelta18	0.769		0.769
YIRCdelta6	YCRWdelta18	0.494		0.494
YJLCdelta3	YCRWdelta18	0.955		0.955
YJLCdelta4	YCRWdelta18	0.486		0.486
YJLCdelta5	YCRWdelta18	0.976		0.976
YJLCdelta6	YCRWdelta18	0.193		0.193
YJLCdelta7	YCRWdelta18	0.587		0.587
YJLWdelta1	YCRWdelta18	0.654		0.654
YJLWdelta10	YCRWdelta18	0.631		0.631
YJLWdelta8	YCRWdelta18	0.355		0.355
YJLWdelta9	YCRWdelta18	0.275		0.275
YJRCdelta15	YCRWdelta18	0.349		0.349
YJRCdelta16	YCRWdelta18	0.686		0.686
YJRCdelta19	YCRWdelta18	0.982		0.982
YJRWdelta11	YCRWdelta18	0.841		0.841
YJRWdelta12	YCRWdelta18	0.949		0.949
YJRWdelta13	YCRWdelta18	0.841		0.841
YJRWdelta14	YCRWdelta18	0.326		0.326
YJRWdelta17	YCRWdelta18	0.985		0.985
YJRWdelta18	YCRWdelta18	0.767		0.767
YJRWdelta20	YCRWdelta18	0.713		0.713
YKLCdelta2	YCRWdelta18	0.67		0.67
YKLCdelta4	YCRWdelta18	0.68		0.68
YKLCdelta5	YCRWdelta18	0.694		0.694
YKLCdelta6	YCRWdelta18	0.775		0.775
YKLWdelta1	YCRWdelta18	0.557		0.557
YKLWdelta3	YCRWdelta18	0.764		0.764
YKLWdelta7	YCRWdelta18	0.964		0.964
YKRCdelta11	YCRWdelta18	0.725		0.725
YKRCdelta12	YCRWdelta18	0.815		0.815
YKRCdelta8	YCRWdelta18	0.806		0.806
YKRCdelta9	YCRWdelta18	0.272		0.272
YKRWdelta10	YCRWdelta18	0.689		0.689
YLLCdelta1	YCRWdelta18	0.764		0.764
YLRCdelta16	YCRWdelta18	0.525		0.525
YLRCdelta18	YCRWdelta18	0.952		0.952
YLRCdelta19	YCRWdelta18	0.408		0.408
YLRCdelta2	YCRWdelta18	0.833		0.833
YLRCdelta21	YCRWdelta18	0.79		0.79
YLRCdelta25	YCRWdelta18	0.994		0.994
YLRCdelta26	YCRWdelta18	0.997		0.997
YLRCdelta27	YCRWdelta18	0.745		0.745
YLRCdelta3	YCRWdelta18	0.83		0.83
YLRCdelta5	YCRWdelta18	0.739		0.739
YLRCdelta7	YCRWdelta18	0.894		0.894
YLRCdelta8	YCRWdelta18	0.894		0.894
YLRCdelta9	YCRWdelta18	0.775		0.775
YLRWdelta10	YCRWdelta18	0.949		0.949
YLRWdelta11	YCRWdelta18	0.946		0.946
YLRWdelta12	YCRWdelta18	0.58		0.58
YLRWdelta13	YCRWdelta18	0.953		0.953
YLRWdelta14	YCRWdelta18	0.947		0.947
YLRWdelta15	YCRWdelta18	0.724		0.724
YLRWdelta17	YCRWdelta18	0.695		0.695
YLRWdelta20	YCRWdelta18	0.444		0.444
YLRWdelta22	YCRWdelta18	0.982		0.982
YLRWdelta23	YCRWdelta18	0.982		0.982
YLRWdelta24	YCRWdelta18	0.597		0.597
YLRWdelta4	YCRWdelta18	0.457		0.457
YLRWdelta6	YCRWdelta18	0.46		0.46
YMLCdelta1	YCRWdelta18	0.688		0.688
YMLCdelta2	YCRWdelta18	0.949		0.949
YMLWdelta3	YCRWdelta18	0.809		0.809
YMLWdelta4	YCRWdelta18	0.812		0.812
YMLWdelta5	YCRWdelta18	0.902		0.902
YMLWdelta6	YCRWdelta18	0.852		0.852
YMRCdelta10	YCRWdelta18	0.833		0.833
YMRCdelta11	YCRWdelta18	0.678		0.678
YMRCdelta13	YCRWdelta18	0.754		0.754
YMRCdelta14	YCRWdelta18	0.762		0.762
YMRCdelta18	YCRWdelta18	0.545		0.545
YMRCdelta7	YCRWdelta18	0.815		0.815
YMRCdelta8	YCRWdelta18	0.815		0.815
YMRCdelta9	YCRWdelta18	0.833		0.833
YMRWdelta12	YCRWdelta18	0.302		0.302
YMRWdelta15	YCRWdelta18	0.519		0.519
YMRWdelta16	YCRWdelta18	0.424		0.424
YMRWdelta17	YCRWdelta18	0.774		0.774
YMRWdelta19	YCRWdelta18	1		1
YMRWdelta20	YCRWdelta18	0.459		0.459
YMRWdelta21	YCRWdelta18	0.694		0.694
YNLCdelta1	YCRWdelta18	0.815		0.815
YNLCdelta2	YCRWdelta18	0.815		0.815
YNLCdelta5	YCRWdelta18	0.973		0.973
YNLCdelta6	YCRWdelta18	0.97		0.97
YNLWdelta3	YCRWdelta18	0.955		0.955
YNLWdelta4	YCRWdelta18	0.955		0.955
YNRCdelta7	YCRWdelta18	0.292		0.292
YNRCdelta8	YCRWdelta18	0.973		0.973
YNRCdelta9	YCRWdelta18	0.637		0.637
YOLCdelta1	YCRWdelta18	0.77		0.77
YOLCdelta2	YCRWdelta18	0.562		0.562
YOLCdelta3	YCRWdelta18	0.77		0.77
YOLCdelta7	YCRWdelta18	0.734		0.734
YOLCdelta8	YCRWdelta18	0.714		0.714
YOLWdelta4	YCRWdelta18	0.822		0.822
YOLWdelta5	YCRWdelta18	0.835		0.835
YOLWdelta6	YCRWdelta18	0.402		0.402
YORCdelta11	YCRWdelta18	0.681		0.681
YORCdelta15	YCRWdelta18	0.741		0.741
YORCdelta18	YCRWdelta18	0.354		0.354
YORCdelta20	YCRWdelta18	0.943		0.943
YORCdelta21	YCRWdelta18	0.943		0.943
YORCdelta25	YCRWdelta18	0.78		0.78
YORCdelta9	YCRWdelta18	0.556		0.556
YORWdelta10	YCRWdelta18	0.615		0.615
YORWdelta12	YCRWdelta18	0.709		0.709
YORWdelta13	YCRWdelta18	0.802		0.802
YORWdelta14	YCRWdelta18	0.802		0.802
YORWdelta16	YCRWdelta18	0.336		0.336
YORWdelta17	YCRWdelta18	0.946		0.946
YORWdelta19	YCRWdelta18	0.364		0.364
YORWdelta22	YCRWdelta18	0.307		0.307
YORWdelta23	YCRWdelta18	0.988		0.988
YORWdelta24	YCRWdelta18	0.991		0.991
YPLCdelta1	YCRWdelta18	0.445		0.445
YPLCdelta10	YCRWdelta18	0.745		0.745
YPLWdelta11	YCRWdelta18	0.305		0.305
YPLWdelta2	YCRWdelta18	0.111		0.111
YPLWdelta3	YCRWdelta18	0.9		0.9
YPLWdelta4	YCRWdelta18	0.9		0.9
YPLWdelta5	YCRWdelta18	0.991		0.991
YPLWdelta6	YCRWdelta18	0.638		0.638
YPLWdelta7	YCRWdelta18	0.651		0.651
YPLWdelta8	YCRWdelta18	0.955		0.955
YPLWdelta9	YCRWdelta18	0.422		0.422
YPRCdelta13	YCRWdelta18	0.692		0.692
YPRCdelta15	YCRWdelta18	0.294		0.294
YPRCdelta18	YCRWdelta18	0.946		0.946
YPRCdelta19	YCRWdelta18	0.946		0.946
YPRCdelta22	YCRWdelta18	0.374		0.374
YPRCdelta23	YCRWdelta18	0.835		0.835
YPRCdelta24	YCRWdelta18	0.83		0.83
YPRWdelta12	YCRWdelta18	0.812		0.812
YPRWdelta14	YCRWdelta18	0.704		0.704
YPRWdelta16	YCRWdelta18	0.634		0.634
YPRWdelta17	YCRWdelta18	0.32		0.32
YPRWdelta20	YCRWdelta18	0.833		0.833
YPRWdelta21	YCRWdelta18	0.833		0.833
YCLWdelta16	YCRWdelta19	0.92		0.92
YCRWdelta17	YCRWdelta19	0.849		0.849
YCRWdelta18	YCRWdelta19	0.83		0.83
YCRWdelta19	YCRWdelta19	1
YCRWdelta20	YCRWdelta19	0.494		0.494
YCRCdelta21	YCRWdelta19	0.852		0.852
YCRCdelta22	YCRWdelta19	0.864		0.864
YCRWdelta23	YCRWdelta19	0.991		0.991
YCRWdelta24	YCRWdelta19	0.991		0.991
YDRCdelta32	YCRWdelta19	0.87		0.87
YDRCdelta33	YCRWdelta19	0.867		0.867
YALCdelta2	YCRWdelta19	0.361		0.361
YALWdelta1	YCRWdelta19	0.671		0.671
YARCdelta3	YCRWdelta19	0.283		0.283
YARCdelta4	YCRWdelta19	0.908		0.908
YARCdelta5	YCRWdelta19	0.908		0.908
YARCdelta8	YCRWdelta19	0.66		0.66
YARWdelta6	YCRWdelta19	0.898		0.898
YARWdelta7	YCRWdelta19	0.812		0.812
YBLCdelta7	YCRWdelta19	0.616		0.616
YBLWdelta1	YCRWdelta19	0.501		0.501
YBLWdelta10	YCRWdelta19	0.944		0.944
YBLWdelta2	YCRWdelta19	0.827		0.827
YBLWdelta3	YCRWdelta19	0.219		0.219
YBLWdelta4	YCRWdelta19	0.824		0.824
YBLWdelta5	YCRWdelta19	0.821		0.821
YBLWdelta6	YCRWdelta19	0.429		0.429
YBLWdelta8	YCRWdelta19	0.317		0.317
YBLWdelta9	YCRWdelta19	0.935		0.935
YBRCdelta11	YCRWdelta19	0.723		0.723
YBRCdelta14	YCRWdelta19	0.222		0.222
YBRCdelta19	YCRWdelta19	0.536		0.536
YBRWdelta12	YCRWdelta19	0.964		0.964
YBRWdelta13	YCRWdelta19	0.964		0.964
YBRWdelta15	YCRWdelta19	0.842		0.842
YBRWdelta16	YCRWdelta19	0.69		0.69
YBRWdelta17	YCRWdelta19	0.617		0.617
YBRWdelta18	YCRWdelta19	0.344		0.344
YCLCdelta1	YCRWdelta19	0.37		0.37
YCLWdelta15	YCRWdelta19	0.908		0.908
YCLWdelta2a	YCRWdelta19	0.55		0.55
YCLWdelta2b	YCRWdelta19	0.228		0.228
YCLWdelta3	YCRWdelta19	0.815		0.815
YCLWdelta4	YCRWdelta19	0.821		0.821
YCLWdelta5	YCRWdelta19	0.821		0.821
YCRCdelta14	YCRWdelta19	0.481		0.481
YCRCdelta6	YCRWdelta19	0.929		0.929
YCRCdelta7	YCRWdelta19	0.825		0.825
YCRWdelta11	YCRWdelta19	0.716		0.716
YCRWdelta12	YCRWdelta19	0.718		0.718
YCRWdelta13	YCRWdelta19	0.829		0.829
YDLCdelta1	YCRWdelta19	0.809		0.809
YDRCdelta2	YCRWdelta19	0.575		0.575
YDRCdelta21	YCRWdelta19	0.87		0.87
YDRCdelta22	YCRWdelta19	0.849		0.849
YDRCdelta3	YCRWdelta19	0.911		0.911
YDRCdelta4	YCRWdelta19	0.828		0.828
YDRCdelta5	YCRWdelta19	0.822		0.822
YDRCdelta6a	YCRWdelta19	0.795		0.795
YDRCdelta6b	YCRWdelta19	0.077		0.077
YDRCdelta7	YCRWdelta19	0.87		0.87
YDRCdelta8	YCRWdelta19	0.87		0.87
YDRCdelta9	YCRWdelta19	0.655		0.655
YDRWdelta10	YCRWdelta19	0.499		0.499
YDRWdelta11	YCRWdelta19	0.926		0.926
YDRWdelta12	YCRWdelta19	0.712		0.712
YDRWdelta13	YCRWdelta19	0.819		0.819
YDRWdelta14	YCRWdelta19	0.827		0.827
YDRWdelta19	YCRWdelta19	0.824		0.824
YDRWdelta20	YCRWdelta19	0.814		0.814
YDRWdelta23	YCRWdelta19	0.997		0.997
YDRWdelta24	YCRWdelta19	0.994		0.994
YDRWdelta25	YCRWdelta19	0.912		0.912
YDRWdelta26	YCRWdelta19	0.924		0.924
YDRWdelta27	YCRWdelta19	0.849		0.849
YDRWdelta28	YCRWdelta19	0.849		0.849
YDRWdelta29	YCRWdelta19	0.83		0.83
YDRWdelta30	YCRWdelta19	0.574		0.574
YDRWdelta31	YCRWdelta19	0.688		0.688
YDRWdelta7	YCRWdelta19	0.832		0.832
YELCdelta3	YCRWdelta19	0.382		0.382
YELCdelta4	YCRWdelta19	0.829		0.829
YELWdelta1	YCRWdelta19	0.415		0.415
YELWdelta2	YCRWdelta19	0.822		0.822
YELWdelta5	YCRWdelta19	0.653		0.653
YELWdelta6	YCRWdelta19	0.897		0.897
YERCdelta10	YCRWdelta19	0.622		0.622
YERCdelta14	YCRWdelta19	0.819		0.819
YERCdelta15	YCRWdelta19	0.693		0.693
YERCdelta16	YCRWdelta19	0.824		0.824
YERCdelta19	YCRWdelta19	0.917		0.917
YERCdelta20	YCRWdelta19	0.908		0.908
YERCdelta23	YCRWdelta19	0.408		0.408
YERCdelta24	YCRWdelta19	0.994		0.994
YERCdelta26	YCRWdelta19	0.476		0.476
YERCdelta8	YCRWdelta19	0.507		0.507
YERWdelta11	YCRWdelta19	0.441		0.441
YERWdelta12	YCRWdelta19	0.476		0.476
YERWdelta13	YCRWdelta19	0.362		0.362
YERWdelta17	YCRWdelta19	0.667		0.667
YERWdelta21	YCRWdelta19	0.45		0.45
YERWdelta22	YCRWdelta19	0.827		0.827
YERWdelta25	YCRWdelta19	0.723		0.723
YERWdelta7	YCRWdelta19	0.364		0.364
YERWdelta9	YCRWdelta19	0.727		0.727
YFLCdelta6	YCRWdelta19	0.629		0.629
YFLWdelta1	YCRWdelta19	0.699		0.699
YFLWdelta2	YCRWdelta19	0.704		0.704
YFLWdelta3	YCRWdelta19	0.824		0.824
YFLWdelta4	YCRWdelta19	0.824		0.824
YFLWdelta5	YCRWdelta19	0.185		0.185
YFRCdelta8	YCRWdelta19	0.921		0.921
YFRCdelta9	YCRWdelta19	0.388		0.388
YFRWdelta10	YCRWdelta19	0.47		0.47
YFRWdelta7	YCRWdelta19	0.733		0.733
YGLCdelta1	YCRWdelta19	0.692		0.692
YGLCdelta5	YCRWdelta19	0.677		0.677
YGLWdelta10	YCRWdelta19	0.564		0.564
YGLWdelta2	YCRWdelta19	0.491		0.491
YGLWdelta3	YCRWdelta19	0.865		0.865
YGLWdelta4	YCRWdelta19	0.368		0.368
YGLWdelta6	YCRWdelta19	0.751		0.751
YGLWdelta7	YCRWdelta19	0.941		0.941
YGLWdelta8	YCRWdelta19	0.332		0.332
YGLWdelta9	YCRWdelta19	0.154		0.154
YGRCdelta12	YCRWdelta19	0.345		0.345
YGRCdelta15	YCRWdelta19	0.87		0.87
YGRCdelta16	YCRWdelta19	0.855		0.855
YGRCdelta17	YCRWdelta19	0.825		0.825
YGRCdelta18	YCRWdelta19	0.818		0.818
YGRCdelta20	YCRWdelta19	0.607		0.607
YGRCdelta25	YCRWdelta19	0.614		0.614
YGRCdelta29	YCRWdelta19	0.967		0.967
YGRCdelta30	YCRWdelta19	0.967		0.967
YGRWdelta11	YCRWdelta19	0.941		0.941
YGRWdelta13	YCRWdelta19	0.976		0.976
YGRWdelta14	YCRWdelta19	0.976		0.976
YGRWdelta19	YCRWdelta19	0.598		0.598
YGRWdelta21	YCRWdelta19	0.836		0.836
YGRWdelta22	YCRWdelta19	0.329		0.329
YGRWdelta23	YCRWdelta19	0.832		0.832
YGRWdelta24	YCRWdelta19	0.284		0.284
YGRWdelta26	YCRWdelta19	0.685		0.685
YGRWdelta27	YCRWdelta19	0.824		0.824
YGRWdelta28	YCRWdelta19	0.803		0.803
YGRWdelta31	YCRWdelta19	0.863		0.863
YGRWdelta32	YCRWdelta19	0.942		0.942
YHLCdelta1	YCRWdelta19	0.813		0.813
YHLWdelta2	YCRWdelta19	0.293		0.293
YHRCdelta10	YCRWdelta19	0.825		0.825
YHRCdelta11	YCRWdelta19	0.526		0.526
YHRCdelta12	YCRWdelta19	0.519		0.519
YHRCdelta14	YCRWdelta19	0.666		0.666
YHRCdelta15	YCRWdelta19	0.967		0.967
YHRCdelta16	YCRWdelta19	0.964		0.964
YHRCdelta3	YCRWdelta19	0.941		0.941
YHRCdelta4	YCRWdelta19	0.589		0.589
YHRCdelta5	YCRWdelta19	0.534		0.534
YHRCdelta6	YCRWdelta19	0.28		0.28
YHRCdelta8	YCRWdelta19	0.424		0.424
YHRWdelta13	YCRWdelta19	0.783		0.783
YHRWdelta7	YCRWdelta19	0.891		0.891
YHRWdelta9	YCRWdelta19	0.624		0.624
YILCdelta1	YCRWdelta19	0.865		0.865
YILCdelta3	YCRWdelta19	0.831		0.831
YILCdelta5	YCRWdelta19	0.416		0.416
YILWdelta2	YCRWdelta19	0.821		0.821
YILWdelta4	YCRWdelta19	0.889		0.889
YIRCdelta6	YCRWdelta19	0.488		0.488
YJLCdelta3	YCRWdelta19	0.819		0.819
YJLCdelta4	YCRWdelta19	0.438		0.438
YJLCdelta5	YCRWdelta19	0.815		0.815
YJLCdelta6	YCRWdelta19	0.209		0.209
YJLCdelta7	YCRWdelta19	0.587		0.587
YJLWdelta1	YCRWdelta19	0.708		0.708
YJLWdelta10	YCRWdelta19	0.644		0.644
YJLWdelta8	YCRWdelta19	0.33		0.33
YJLWdelta9	YCRWdelta19	0.305		0.305
YJRCdelta15	YCRWdelta19	0.36		0.36
YJRCdelta16	YCRWdelta19	0.667		0.667
YJRCdelta19	YCRWdelta19	0.813		0.813
YJRWdelta11	YCRWdelta19	0.976		0.976
YJRWdelta12	YCRWdelta19	0.849		0.849
YJRWdelta13	YCRWdelta19	0.976		0.976
YJRWdelta14	YCRWdelta19	0.308		0.308
YJRWdelta17	YCRWdelta19	0.821		0.821
YJRWdelta18	YCRWdelta19	0.865		0.865
YJRWdelta20	YCRWdelta19	0.727		0.727
YKLCdelta2	YCRWdelta19	0.663		0.663
YKLCdelta4	YCRWdelta19	0.716		0.716
YKLCdelta5	YCRWdelta19	0.797		0.797
YKLCdelta6	YCRWdelta19	0.804		0.804
YKLWdelta1	YCRWdelta19	0.565		0.565
YKLWdelta3	YCRWdelta19	0.837		0.837
YKLWdelta7	YCRWdelta19	0.814		0.814
YKRCdelta11	YCRWdelta19	0.764		0.764
YKRCdelta12	YCRWdelta19	0.944		0.944
YKRCdelta8	YCRWdelta19	0.932		0.932
YKRCdelta9	YCRWdelta19	0.269		0.269
YKRWdelta10	YCRWdelta19	0.701		0.701
YLLCdelta1	YCRWdelta19	0.895		0.895
YLRCdelta16	YCRWdelta19	0.57		0.57
YLRCdelta18	YCRWdelta19	0.827		0.827
YLRCdelta19	YCRWdelta19	0.453		0.453
YLRCdelta2	YCRWdelta19	0.997		0.997
YLRCdelta21	YCRWdelta19	0.903		0.903
YLRCdelta25	YCRWdelta19	0.827		0.827
YLRCdelta26	YCRWdelta19	0.827		0.827
YLRCdelta27	YCRWdelta19	0.764		0.764
YLRCdelta3	YCRWdelta19	0.994		0.994
YLRCdelta5	YCRWdelta19	0.774		0.774
YLRCdelta7	YCRWdelta19	0.902		0.902
YLRCdelta8	YCRWdelta19	0.902		0.902
YLRCdelta9	YCRWdelta19	0.836		0.836
YLRWdelta10	YCRWdelta19	0.849		0.849
YLRWdelta11	YCRWdelta19	0.849		0.849
YLRWdelta12	YCRWdelta19	0.585		0.585
YLRWdelta13	YCRWdelta19	0.855		0.855
YLRWdelta14	YCRWdelta19	0.864		0.864
YLRWdelta15	YCRWdelta19	0.75		0.75
YLRWdelta17	YCRWdelta19	0.665		0.665
YLRWdelta20	YCRWdelta19	0.476		0.476
YLRWdelta22	YCRWdelta19	0.821		0.821
YLRWdelta23	YCRWdelta19	0.821		0.821
YLRWdelta24	YCRWdelta19	0.593		0.593
YLRWdelta4	YCRWdelta19	0.467		0.467
YLRWdelta6	YCRWdelta19	0.491		0.491
YMLCdelta1	YCRWdelta19	0.72		0.72
YMLCdelta2	YCRWdelta19	0.822		0.822
YMLWdelta3	YCRWdelta19	0.964		0.964
YMLWdelta4	YCRWdelta19	0.967		0.967
YMLWdelta5	YCRWdelta19	0.908		0.908
YMLWdelta6	YCRWdelta19	0.855		0.855
YMRCdelta10	YCRWdelta19	0.997		0.997
YMRCdelta11	YCRWdelta19	0.713		0.713
YMRCdelta13	YCRWdelta19	0.824		0.824
YMRCdelta14	YCRWdelta19	0.773		0.773
YMRCdelta18	YCRWdelta19	0.587		0.587
YMRCdelta7	YCRWdelta19	0.944		0.944
YMRCdelta8	YCRWdelta19	0.944		0.944
YMRCdelta9	YCRWdelta19	0.997		0.997
YMRWdelta12	YCRWdelta19	0.321		0.321
YMRWdelta15	YCRWdelta19	0.516		0.516
YMRWdelta16	YCRWdelta19	0.472		0.472
YMRWdelta17	YCRWdelta19	0.886		0.886
YMRWdelta19	YCRWdelta19	0.83		0.83
YMRWdelta20	YCRWdelta19	0.462		0.462
YMRWdelta21	YCRWdelta19	0.77		0.77
YNLCdelta1	YCRWdelta19	0.95		0.95
YNLCdelta2	YCRWdelta19	0.95		0.95
YNLCdelta5	YCRWdelta19	0.815		0.815
YNLCdelta6	YCRWdelta19	0.818		0.818
YNLWdelta3	YCRWdelta19	0.852		0.852
YNLWdelta4	YCRWdelta19	0.852		0.852
YNRCdelta7	YCRWdelta19	0.316		0.316
YNRCdelta8	YCRWdelta19	0.832		0.832
YNRCdelta9	YCRWdelta19	0.657		0.657
YOLCdelta1	YCRWdelta19	0.824		0.824
YOLCdelta2	YCRWdelta19	0.58		0.58
YOLCdelta3	YCRWdelta19	0.88		0.88
YOLCdelta7	YCRWdelta19	0.784		0.784
YOLCdelta8	YCRWdelta19	0.729		0.729
YOLWdelta4	YCRWdelta19	0.991		0.991
YOLWdelta5	YCRWdelta19	0.979		0.979
YOLWdelta6	YCRWdelta19	0.42		0.42
YORCdelta11	YCRWdelta19	0.698		0.698
YORCdelta15	YCRWdelta19	0.797		0.797
YORCdelta18	YCRWdelta19	0.366		0.366
YORCdelta20	YCRWdelta19	0.81		0.81
YORCdelta21	YCRWdelta19	0.81		0.81
YORCdelta25	YCRWdelta19	0.92		0.92
YORCdelta9	YCRWdelta19	0.545		0.545
YORWdelta10	YCRWdelta19	0.613		0.613
YORWdelta12	YCRWdelta19	0.789		0.789
YORWdelta13	YCRWdelta19	0.962		0.962
YORWdelta14	YCRWdelta19	0.962		0.962
YORWdelta16	YCRWdelta19	0.347		0.347
YORWdelta17	YCRWdelta19	0.816		0.816
YORWdelta19	YCRWdelta19	0.365		0.365
YORWdelta22	YCRWdelta19	0.321		0.321
YORWdelta23	YCRWdelta19	0.825		0.825
YORWdelta24	YCRWdelta19	0.822		0.822
YPLCdelta1	YCRWdelta19	0.466		0.466
YPLCdelta10	YCRWdelta19	0.799		0.799
YPLWdelta11	YCRWdelta19	0.329		0.329
YPLWdelta2	YCRWdelta19	0.124		0.124
YPLWdelta3	YCRWdelta19	0.908		0.908
YPLWdelta4	YCRWdelta19	0.908		0.908
YPLWdelta5	YCRWdelta19	0.816		0.816
YPLWdelta6	YCRWdelta19	0.746		0.746
YPLWdelta7	YCRWdelta19	0.649		0.649
YPLWdelta8	YCRWdelta19	0.809		0.809
YPLWdelta9	YCRWdelta19	0.426		0.426
YPRCdelta13	YCRWdelta19	0.699		0.699
YPRCdelta15	YCRWdelta19	0.31		0.31
YPRCdelta18	YCRWdelta19	0.849		0.849
YPRCdelta19	YCRWdelta19	0.849		0.849
YPRCdelta22	YCRWdelta19	0.356		0.356
YPRCdelta23	YCRWdelta19	0.979		0.979
YPRCdelta24	YCRWdelta19	0.988		0.988
YPRWdelta12	YCRWdelta19	0.944		0.944
YPRWdelta14	YCRWdelta19	0.743		0.743
YPRWdelta16	YCRWdelta19	0.614		0.614
YPRWdelta17	YCRWdelta19	0.352		0.352
YPRWdelta20	YCRWdelta19	0.997		0.997
YPRWdelta21	YCRWdelta19	0.997		0.997
YCLWdelta16	YCRWdelta20	0.491		0.491
YCRWdelta17	YCRWdelta20	0.445		0.445
YCRWdelta18	YCRWdelta20	0.424		0.424
YCRWdelta19	YCRWdelta20	0.494		0.494
YCRWdelta20	YCRWdelta20	1
YCRCdelta21	YCRWdelta20	0.448		0.448
YCRCdelta22	YCRWdelta20	0.441		0.441
YCRWdelta23	YCRWdelta20	0.49		0.49
YCRWdelta24	YCRWdelta20	0.49		0.49
YDRCdelta32	YCRWdelta20	0.446		0.446
YDRCdelta33	YCRWdelta20	0.444		0.444
YALCdelta2	YCRWdelta20	0.448		0.448
YALWdelta1	YCRWdelta20	0.367		0.367
YARCdelta3	YCRWdelta20	0.336		0.336
YARCdelta4	YCRWdelta20	0.499		0.499
YARCdelta5	YCRWdelta20	0.499		0.499
YARCdelta8	YCRWdelta20	0.357		0.357
YARWdelta6	YCRWdelta20	0.486		0.486
YARWdelta7	YCRWdelta20	0.433		0.433
YBLCdelta7	YCRWdelta20	0.37		0.37
YBLWdelta1	YCRWdelta20	0.182		0.182
YBLWdelta10	YCRWdelta20	0.506		0.506
YBLWdelta2	YCRWdelta20	0.421		0.421
YBLWdelta3	YCRWdelta20	0.403		0.403
YBLWdelta4	YCRWdelta20	0.415		0.415
YBLWdelta5	YCRWdelta20	0.412		0.412
YBLWdelta6	YCRWdelta20	0.668		0.668
YBLWdelta8	YCRWdelta20	0.54		0.54
YBLWdelta9	YCRWdelta20	0.504		0.504
YBRCdelta11	YCRWdelta20	0.466		0.466
YBRCdelta14	YCRWdelta20	0.282		0.282
YBRCdelta19	YCRWdelta20	0.502		0.502
YBRWdelta12	YCRWdelta20	0.506		0.506
YBRWdelta13	YCRWdelta20	0.506		0.506
YBRWdelta15	YCRWdelta20	0.485		0.485
YBRWdelta16	YCRWdelta20	0.383		0.383
YBRWdelta17	YCRWdelta20	0.403		0.403
YBRWdelta18	YCRWdelta20	0.624		0.624
YCLCdelta1	YCRWdelta20	0.683		0.683
YCLWdelta15	YCRWdelta20	0.499		0.499
YCLWdelta2a	YCRWdelta20	0.4		0.4
YCLWdelta2b	YCRWdelta20	0.409		0.409
YCLWdelta3	YCRWdelta20	0.427		0.427
YCLWdelta4	YCRWdelta20	0.424		0.424
YCLWdelta5	YCRWdelta20	0.424		0.424
YCRCdelta14	YCRWdelta20	0.433		0.433
YCRCdelta6	YCRWdelta20	0.494		0.494
YCRCdelta7	YCRWdelta20	0.421		0.421
YCRWdelta11	YCRWdelta20	0.401		0.401
YCRWdelta12	YCRWdelta20	0.422		0.422
YCRWdelta13	YCRWdelta20	0.473		0.473
YDLCdelta1	YCRWdelta20	0.47		0.47
YDRCdelta2	YCRWdelta20	0.469		0.469
YDRCdelta21	YCRWdelta20	0.446		0.446
YDRCdelta22	YCRWdelta20	0.445		0.445
YDRCdelta3	YCRWdelta20	0.482		0.482
YDRCdelta4	YCRWdelta20	0.436		0.436
YDRCdelta5	YCRWdelta20	0.43		0.43
YDRCdelta6a	YCRWdelta20	0.525		0.525
YDRCdelta6b	YCRWdelta20	0.116		0.116
YDRCdelta7	YCRWdelta20	0.446		0.446
YDRCdelta8	YCRWdelta20	0.446		0.446
YDRCdelta9	YCRWdelta20	0.429		0.429
YDRWdelta10	YCRWdelta20	0.259		0.259
YDRWdelta11	YCRWdelta20	0.488		0.488
YDRWdelta12	YCRWdelta20	0.412		0.412
YDRWdelta13	YCRWdelta20	0.421		0.421
YDRWdelta14	YCRWdelta20	0.421		0.421
YDRWdelta19	YCRWdelta20	0.418		0.418
YDRWdelta20	YCRWdelta20	0.416		0.416
YDRWdelta23	YCRWdelta20	0.494		0.494
YDRWdelta24	YCRWdelta20	0.493		0.493
YDRWdelta25	YCRWdelta20	0.505		0.505
YDRWdelta26	YCRWdelta20	0.497		0.497
YDRWdelta27	YCRWdelta20	0.439		0.439
YDRWdelta28	YCRWdelta20	0.442		0.442
YDRWdelta29	YCRWdelta20	0.424		0.424
YDRWdelta30	YCRWdelta20	0.38		0.38
YDRWdelta31	YCRWdelta20	0.398		0.398
YDRWdelta7	YCRWdelta20	0.471		0.471
YELCdelta3	YCRWdelta20	0.419		0.419
YELCdelta4	YCRWdelta20	0.427		0.427
YELWdelta1	YCRWdelta20	0.216		0.216
YELWdelta2	YCRWdelta20	0.435		0.435
YELWdelta5	YCRWdelta20	0.336		0.336
YELWdelta6	YCRWdelta20	0.489		0.489
YERCdelta10	YCRWdelta20	0.315		0.315
YERCdelta14	YCRWdelta20	0.432		0.432
YERCdelta15	YCRWdelta20	0.426		0.426
YERCdelta16	YCRWdelta20	0.421		0.421
YERCdelta19	YCRWdelta20	0.496		0.496
YERCdelta20	YCRWdelta20	0.499		0.499
YERCdelta23	YCRWdelta20	0.399		0.399
YERCdelta24	YCRWdelta20	0.491		0.491
YERCdelta26	YCRWdelta20	0.257		0.257
YERCdelta8	YCRWdelta20	0.519		0.519
YERWdelta11	YCRWdelta20	0.831		0.831
YERWdelta12	YCRWdelta20	0.334		0.334
YERWdelta13	YCRWdelta20	0.194		0.194
YERWdelta17	YCRWdelta20	0.358		0.358
YERWdelta21	YCRWdelta20	0.364		0.364
YERWdelta22	YCRWdelta20	0.421		0.421
YERWdelta25	YCRWdelta20	0.433		0.433
YERWdelta7	YCRWdelta20	0.67		0.67
YERWdelta9	YCRWdelta20	0.498		0.498
YFLCdelta6	YCRWdelta20	0.363		0.363
YFLWdelta1	YCRWdelta20	0.385		0.385
YFLWdelta2	YCRWdelta20	0.312		0.312
YFLWdelta3	YCRWdelta20	0.43		0.43
YFLWdelta4	YCRWdelta20	0.426		0.426
YFLWdelta5	YCRWdelta20	0.326		0.326
YFRCdelta8	YCRWdelta20	0.503		0.503
YFRCdelta9	YCRWdelta20	0.714		0.714
YFRWdelta10	YCRWdelta20	0.576		0.576
YFRWdelta7	YCRWdelta20	0.474		0.474
YGLCdelta1	YCRWdelta20	0.303		0.303
YGLCdelta5	YCRWdelta20	0.39		0.39
YGLWdelta10	YCRWdelta20	0.26		0.26
YGLWdelta2	YCRWdelta20	0.182		0.182
YGLWdelta3	YCRWdelta20	0.476		0.476
YGLWdelta4	YCRWdelta20	0.314		0.314
YGLWdelta6	YCRWdelta20	0.429		0.429
YGLWdelta7	YCRWdelta20	0.506		0.506
YGLWdelta8	YCRWdelta20	0.444		0.444
YGLWdelta9	YCRWdelta20	0.239		0.239
YGRCdelta12	YCRWdelta20	0.283		0.283
YGRCdelta15	YCRWdelta20	0.446		0.446
YGRCdelta16	YCRWdelta20	0.453		0.453
YGRCdelta17	YCRWdelta20	0.419		0.419
YGRCdelta18	YCRWdelta20	0.421		0.421
YGRCdelta20	YCRWdelta20	0.319		0.319
YGRCdelta25	YCRWdelta20	0.32		0.32
YGRCdelta29	YCRWdelta20	0.509		0.509
YGRCdelta30	YCRWdelta20	0.509		0.509
YGRWdelta11	YCRWdelta20	0.503		0.503
YGRWdelta13	YCRWdelta20	0.5		0.5
YGRWdelta14	YCRWdelta20	0.5		0.5
YGRWdelta19	YCRWdelta20	0.598		0.598
YGRWdelta21	YCRWdelta20	0.443		0.443
YGRWdelta22	YCRWdelta20	0.599		0.599
YGRWdelta23	YCRWdelta20	0.418		0.418
YGRWdelta24	YCRWdelta20	0.53		0.53
YGRWdelta26	YCRWdelta20	0.436		0.436
YGRWdelta27	YCRWdelta20	0.426		0.426
YGRWdelta28	YCRWdelta20	0.407		0.407
YGRWdelta31	YCRWdelta20	0.515		0.515
YGRWdelta32	YCRWdelta20	0.506		0.506
YHLCdelta1	YCRWdelta20	0.425		0.425
YHLWdelta2	YCRWdelta20	0.44		0.44
YHRCdelta10	YCRWdelta20	0.435		0.435
YHRCdelta11	YCRWdelta20	0.35		0.35
YHRCdelta12	YCRWdelta20	0.176		0.176
YHRCdelta14	YCRWdelta20	0.367		0.367
YHRCdelta15	YCRWdelta20	0.509		0.509
YHRCdelta16	YCRWdelta20	0.506		0.506
YHRCdelta3	YCRWdelta20	0.503		0.503
YHRCdelta4	YCRWdelta20	0.362		0.362
YHRCdelta5	YCRWdelta20	0.53		0.53
YHRCdelta6	YCRWdelta20	0.489		0.489
YHRCdelta8	YCRWdelta20	0.729		0.729
YHRWdelta13	YCRWdelta20	0.506		0.506
YHRWdelta7	YCRWdelta20	0.517		0.517
YHRWdelta9	YCRWdelta20	0.426		0.426
YILCdelta1	YCRWdelta20	0.474		0.474
YILCdelta3	YCRWdelta20	0.519		0.519
YILCdelta5	YCRWdelta20	0.449		0.449
YILWdelta2	YCRWdelta20	0.435		0.435
YILWdelta4	YCRWdelta20	0.485		0.485
YIRCdelta6	YCRWdelta20	0.219		0.219
YJLCdelta3	YCRWdelta20	0.427		0.427
YJLCdelta4	YCRWdelta20	0.237		0.237
YJLCdelta5	YCRWdelta20	0.421		0.421
YJLCdelta6	YCRWdelta20	0.348		0.348
YJLCdelta7	YCRWdelta20	0.446		0.446
YJLWdelta1	YCRWdelta20	0.549		0.549
YJLWdelta10	YCRWdelta20	0.332		0.332
YJLWdelta8	YCRWdelta20	0.426		0.426
YJLWdelta9	YCRWdelta20	0.541		0.541
YJRCdelta15	YCRWdelta20	0.502		0.502
YJRCdelta16	YCRWdelta20	0.437		0.437
YJRCdelta19	YCRWdelta20	0.415		0.415
YJRWdelta11	YCRWdelta20	0.5		0.5
YJRWdelta12	YCRWdelta20	0.442		0.442
YJRWdelta13	YCRWdelta20	0.5		0.5
YJRWdelta14	YCRWdelta20	0.469		0.469
YJRWdelta17	YCRWdelta20	0.424		0.424
YJRWdelta18	YCRWdelta20	0.477		0.477
YJRWdelta20	YCRWdelta20	0.403		0.403
YKLCdelta2	YCRWdelta20	0.332		0.332
YKLCdelta4	YCRWdelta20	0.408		0.408
YKLCdelta5	YCRWdelta20	0.395		0.395
YKLCdelta6	YCRWdelta20	0.469		0.469
YKLWdelta1	YCRWdelta20	0.298		0.298
YKLWdelta3	YCRWdelta20	0.472		0.472
YKLWdelta7	YCRWdelta20	0.426		0.426
YKRCdelta11	YCRWdelta20	0.481		0.481
YKRCdelta12	YCRWdelta20	0.506		0.506
YKRCdelta8	YCRWdelta20	0.494		0.494
YKRCdelta9	YCRWdelta20	0.402		0.402
YKRWdelta10	YCRWdelta20	0.388		0.388
YLLCdelta1	YCRWdelta20	0.485		0.485
YLRCdelta16	YCRWdelta20	0.566		0.566
YLRCdelta18	YCRWdelta20	0.442		0.442
YLRCdelta19	YCRWdelta20	0.369		0.369
YLRCdelta2	YCRWdelta20	0.494		0.494
YLRCdelta21	YCRWdelta20	0.505		0.505
YLRCdelta25	YCRWdelta20	0.426		0.426
YLRCdelta26	YCRWdelta20	0.421		0.421
YLRCdelta27	YCRWdelta20	0.446		0.446
YLRCdelta3	YCRWdelta20	0.491		0.491
YLRCdelta5	YCRWdelta20	0.445		0.445
YLRCdelta7	YCRWdelta20	0.493		0.493
YLRCdelta8	YCRWdelta20	0.493		0.493
YLRCdelta9	YCRWdelta20	0.47		0.47
YLRWdelta10	YCRWdelta20	0.442		0.442
YLRWdelta11	YCRWdelta20	0.439		0.439
YLRWdelta12	YCRWdelta20	0.399		0.399
YLRWdelta13	YCRWdelta20	0.442		0.442
YLRWdelta14	YCRWdelta20	0.441		0.441
YLRWdelta15	YCRWdelta20	0.408		0.408
YLRWdelta17	YCRWdelta20	0.326		0.326
YLRWdelta20	YCRWdelta20	0.715		0.715
YLRWdelta22	YCRWdelta20	0.424		0.424
YLRWdelta23	YCRWdelta20	0.424		0.424
YLRWdelta24	YCRWdelta20	0.404		0.404
YLRWdelta4	YCRWdelta20	0.295		0.295
YLRWdelta6	YCRWdelta20	0.347		0.347
YMLCdelta1	YCRWdelta20	0.378		0.378
YMLCdelta2	YCRWdelta20	0.435		0.435
YMLWdelta3	YCRWdelta20	0.506		0.506
YMLWdelta4	YCRWdelta20	0.509		0.509
YMLWdelta5	YCRWdelta20	0.501		0.501
YMLWdelta6	YCRWdelta20	0.442		0.442
YMRCdelta10	YCRWdelta20	0.494		0.494
YMRCdelta11	YCRWdelta20	0.411		0.411
YMRCdelta13	YCRWdelta20	0.423		0.423
YMRCdelta14	YCRWdelta20	0.42		0.42
YMRCdelta18	YCRWdelta20	0.205		0.205
YMRCdelta7	YCRWdelta20	0.506		0.506
YMRCdelta8	YCRWdelta20	0.506		0.506
YMRCdelta9	YCRWdelta20	0.494		0.494
YMRWdelta12	YCRWdelta20	0.568		0.568
YMRWdelta15	YCRWdelta20	0.189		0.189
YMRWdelta16	YCRWdelta20	0.66		0.66
YMRWdelta17	YCRWdelta20	0.482		0.482
YMRWdelta19	YCRWdelta20	0.424		0.424
YMRWdelta20	YCRWdelta20	0.323		0.323
YMRWdelta21	YCRWdelta20	0.498		0.498
YNLCdelta1	YCRWdelta20	0.512		0.512
YNLCdelta2	YCRWdelta20	0.512		0.512
YNLCdelta5	YCRWdelta20	0.424		0.424
YNLCdelta6	YCRWdelta20	0.426		0.426
YNLWdelta3	YCRWdelta20	0.448		0.448
YNLWdelta4	YCRWdelta20	0.448		0.448
YNRCdelta7	YCRWdelta20	0.569		0.569
YNRCdelta8	YCRWdelta20	0.429		0.429
YNRCdelta9	YCRWdelta20	0.37		0.37
YOLCdelta1	YCRWdelta20	0.506		0.506
YOLCdelta2	YCRWdelta20	0.513		0.513
YOLCdelta3	YCRWdelta20	0.48		0.48
YOLCdelta7	YCRWdelta20	0.471		0.471
YOLCdelta8	YCRWdelta20	0.415		0.415
YOLWdelta4	YCRWdelta20	0.49		0.49
YOLWdelta5	YCRWdelta20	0.497		0.497
YOLWdelta6	YCRWdelta20	0.423		0.423
YORCdelta11	YCRWdelta20	0.348		0.348
YORCdelta15	YCRWdelta20	0.447		0.447
YORCdelta18	YCRWdelta20	0.696		0.696
YORCdelta20	YCRWdelta20	0.427		0.427
YORCdelta21	YCRWdelta20	0.427		0.427
YORCdelta25	YCRWdelta20	0.494		0.494
YORCdelta9	YCRWdelta20	0.315		0.315
YORWdelta10	YCRWdelta20	0.293		0.293
YORWdelta12	YCRWdelta20	0.39		0.39
YORWdelta13	YCRWdelta20	0.504		0.504
YORWdelta14	YCRWdelta20	0.504		0.504
YORWdelta16	YCRWdelta20	0.657		0.657
YORWdelta17	YCRWdelta20	0.431		0.431
YORWdelta19	YCRWdelta20	0.615		0.615
YORWdelta22	YCRWdelta20	0.592		0.592
YORWdelta23	YCRWdelta20	0.421		0.421
YORWdelta24	YCRWdelta20	0.424		0.424
YPLCdelta1	YCRWdelta20	0.524		0.524
YPLCdelta10	YCRWdelta20	0.462		0.462
YPLWdelta11	YCRWdelta20	0.58		0.58
YPLWdelta2	YCRWdelta20	0.165		0.165
YPLWdelta3	YCRWdelta20	0.499		0.499
YPLWdelta4	YCRWdelta20	0.499		0.499
YPLWdelta5	YCRWdelta20	0.426		0.426
YPLWdelta6	YCRWdelta20	0.551		0.551
YPLWdelta7	YCRWdelta20	0.375		0.375
YPLWdelta8	YCRWdelta20	0.404		0.404
YPLWdelta9	YCRWdelta20	0.479		0.479
YPRCdelta13	YCRWdelta20	0.363		0.363
YPRCdelta15	YCRWdelta20	0.566		0.566
YPRCdelta18	YCRWdelta20	0.439		0.439
YPRCdelta19	YCRWdelta20	0.439		0.439
YPRCdelta22	YCRWdelta20	0.396		0.396
YPRCdelta23	YCRWdelta20	0.497		0.497
YPRCdelta24	YCRWdelta20	0.494		0.494
YPRWdelta12	YCRWdelta20	0.506		0.506
YPRWdelta14	YCRWdelta20	0.461		0.461
YPRWdelta16	YCRWdelta20	0.38		0.38
YPRWdelta17	YCRWdelta20	0.641		0.641
YPRWdelta20	YCRWdelta20	0.494		0.494
YPRWdelta21	YCRWdelta20	0.494		0.494
YCLWdelta16	YCRCdelta21	0.92		0.92
YCRWdelta17	YCRCdelta21	0.997		0.997
YCRWdelta18	YCRCdelta21	0.961		0.961
YCRWdelta19	YCRCdelta21	0.852		0.852
YCRWdelta20	YCRCdelta21	0.448		0.448
YCRCdelta21	YCRCdelta21	1
YCRCdelta22	YCRCdelta21	0.973		0.973
YCRWdelta23	YCRCdelta21	0.855		0.855
YCRWdelta24	YCRCdelta21	0.855		0.855
YDRCdelta32	YCRCdelta21	0.97		0.97
YDRCdelta33	YCRCdelta21	0.973		0.973
YALCdelta2	YCRCdelta21	0.376		0.376
YALWdelta1	YCRCdelta21	0.666		0.666
YARCdelta3	YCRCdelta21	0.284		0.284
YARCdelta4	YCRCdelta21	0.938		0.938
YARCdelta5	YCRCdelta21	0.938		0.938
YARCdelta8	YCRCdelta21	0.674		0.674
YARWdelta6	YCRCdelta21	0.796		0.796
YARWdelta7	YCRCdelta21	0.926		0.926
YBLCdelta7	YCRCdelta21	0.641		0.641
YBLWdelta1	YCRCdelta21	0.514		0.514
YBLWdelta10	YCRCdelta21	0.849		0.849
YBLWdelta2	YCRCdelta21	0.958		0.958
YBLWdelta3	YCRCdelta21	0.221		0.221
YBLWdelta4	YCRCdelta21	0.949		0.949
YBLWdelta5	YCRCdelta21	0.946		0.946
YBLWdelta6	YCRCdelta21	0.436		0.436
YBLWdelta8	YCRCdelta21	0.323		0.323
YBLWdelta9	YCRCdelta21	0.838		0.838
YBRCdelta11	YCRCdelta21	0.709		0.709
YBRCdelta14	YCRCdelta21	0.199		0.199
YBRCdelta19	YCRCdelta21	0.534		0.534
YBRWdelta12	YCRCdelta21	0.817		0.817
YBRWdelta13	YCRCdelta21	0.824		0.824
YBRWdelta15	YCRCdelta21	0.783		0.783
YBRWdelta16	YCRCdelta21	0.661		0.661
YBRWdelta17	YCRCdelta21	0.659		0.659
YBRWdelta18	YCRCdelta21	0.352		0.352
YCLCdelta1	YCRCdelta21	0.376		0.376
YCLWdelta15	YCRCdelta21	0.938		0.938
YCLWdelta2a	YCRCdelta21	0.671		0.671
YCLWdelta2b	YCRCdelta21	0.234		0.234
YCLWdelta3	YCRCdelta21	0.946		0.946
YCLWdelta4	YCRCdelta21	0.941		0.941
YCLWdelta5	YCRCdelta21	0.952		0.952
YCRCdelta14	YCRCdelta21	0.49		0.49
YCRCdelta6	YCRCdelta21	0.826		0.826
YCRCdelta7	YCRCdelta21	0.717		0.717
YCRWdelta11	YCRCdelta21	0.755		0.755
YCRWdelta12	YCRCdelta21	0.729		0.729
YCRWdelta13	YCRCdelta21	0.773		0.773
YDLCdelta1	YCRCdelta21	0.799		0.799
YDRCdelta2	YCRCdelta21	0.593		0.593
YDRCdelta21	YCRCdelta21	0.97		0.97
YDRCdelta22	YCRCdelta21	0.997		0.997
YDRCdelta3	YCRCdelta21	0.826		0.826
YDRCdelta4	YCRCdelta21	0.958		0.958
YDRCdelta5	YCRCdelta21	0.961		0.961
YDRCdelta6a	YCRCdelta21	0.748		0.748
YDRCdelta6b	YCRCdelta21	0.078		0.078
YDRCdelta7	YCRCdelta21	0.97		0.97
YDRCdelta8	YCRCdelta21	0.97		0.97
YDRCdelta9	YCRCdelta21	0.69		0.69
YDRWdelta10	YCRCdelta21	0.539		0.539
YDRWdelta11	YCRCdelta21	0.826		0.826
YDRWdelta12	YCRCdelta21	0.73		0.73
YDRWdelta13	YCRCdelta21	0.947		0.947
YDRWdelta14	YCRCdelta21	0.958		0.958
YDRWdelta19	YCRCdelta21	0.955		0.955
YDRWdelta20	YCRCdelta21	0.941		0.941
YDRWdelta23	YCRCdelta21	0.845		0.845
YDRWdelta24	YCRCdelta21	0.848		0.848
YDRWdelta25	YCRCdelta21	0.831		0.831
YDRWdelta26	YCRCdelta21	0.821		0.821
YDRWdelta27	YCRCdelta21	0.985		0.985
YDRWdelta28	YCRCdelta21	0.979		0.979
YDRWdelta29	YCRCdelta21	0.961		0.961
YDRWdelta30	YCRCdelta21	0.578		0.578
YDRWdelta31	YCRCdelta21	0.711		0.711
YDRWdelta7	YCRCdelta21	0.843		0.843
YELCdelta3	YCRCdelta21	0.405		0.405
YELCdelta4	YCRCdelta21	0.958		0.958
YELWdelta1	YCRCdelta21	0.474		0.474
YELWdelta2	YCRCdelta21	0.961		0.961
YELWdelta5	YCRCdelta21	0.674		0.674
YELWdelta6	YCRCdelta21	0.824		0.824
YERCdelta10	YCRCdelta21	0.625		0.625
YERCdelta14	YCRCdelta21	0.958		0.958
YERCdelta15	YCRCdelta21	0.697		0.697
YERCdelta16	YCRCdelta21	0.935		0.935
YERCdelta19	YCRCdelta21	0.929		0.929
YERCdelta20	YCRCdelta21	0.938		0.938
YERCdelta23	YCRCdelta21	0.34		0.34
YERCdelta24	YCRCdelta21	0.842		0.842
YERCdelta26	YCRCdelta21	0.491		0.491
YERCdelta8	YCRCdelta21	0.509		0.509
YERWdelta11	YCRCdelta21	0.417		0.417
YERWdelta12	YCRCdelta21	0.438		0.438
YERWdelta13	YCRCdelta21	0.366		0.366
YERWdelta17	YCRCdelta21	0.68		0.68
YERWdelta21	YCRCdelta21	0.404		0.404
YERWdelta22	YCRCdelta21	0.958		0.958
YERWdelta25	YCRCdelta21	0.733		0.733
YERWdelta7	YCRCdelta21	0.373		0.373
YERWdelta9	YCRCdelta21	0.711		0.711
YFLCdelta6	YCRCdelta21	0.64		0.64
YFLWdelta1	YCRCdelta21	0.715		0.715
YFLWdelta2	YCRCdelta21	0.624		0.624
YFLWdelta3	YCRCdelta21	0.952		0.952
YFLWdelta4	YCRCdelta21	0.955		0.955
YFLWdelta5	YCRCdelta21	0.192		0.192
YFRCdelta8	YCRCdelta21	0.817		0.817
YFRCdelta9	YCRCdelta21	0.381		0.381
YFRWdelta10	YCRCdelta21	0.473		0.473
YFRWdelta7	YCRCdelta21	0.718		0.718
YGLCdelta1	YCRCdelta21	0.814		0.814
YGLCdelta5	YCRCdelta21	0.671		0.671
YGLWdelta10	YCRCdelta21	0.569		0.569
YGLWdelta2	YCRCdelta21	0.427		0.427
YGLWdelta3	YCRCdelta21	0.822		0.822
YGLWdelta4	YCRCdelta21	0.349		0.349
YGLWdelta6	YCRCdelta21	0.746		0.746
YGLWdelta7	YCRCdelta21	0.837		0.837
YGLWdelta8	YCRCdelta21	0.391		0.391
YGLWdelta9	YCRCdelta21	0.183		0.183
YGRCdelta12	YCRCdelta21	0.337		0.337
YGRCdelta15	YCRCdelta21	0.964		0.964
YGRCdelta16	YCRCdelta21	0.985		0.985
YGRCdelta17	YCRCdelta21	0.955		0.955
YGRCdelta18	YCRCdelta21	0.949		0.949
YGRCdelta20	YCRCdelta21	0.624		0.624
YGRCdelta25	YCRCdelta21	0.601		0.601
YGRCdelta29	YCRCdelta21	0.827		0.827
YGRCdelta30	YCRCdelta21	0.827		0.827
YGRWdelta11	YCRCdelta21	0.846		0.846
YGRWdelta13	YCRCdelta21	0.87		0.87
YGRWdelta14	YCRCdelta21	0.87		0.87
YGRWdelta19	YCRCdelta21	0.565		0.565
YGRWdelta21	YCRCdelta21	0.785		0.785
YGRWdelta22	YCRCdelta21	0.327		0.327
YGRWdelta23	YCRCdelta21	0.843		0.843
YGRWdelta24	YCRCdelta21	0.275		0.275
YGRWdelta26	YCRCdelta21	0.706		0.706
YGRWdelta27	YCRCdelta21	0.955		0.955
YGRWdelta28	YCRCdelta21	0.929		0.929
YGRWdelta31	YCRCdelta21	0.816		0.816
YGRWdelta32	YCRCdelta21	0.843		0.843
YHLCdelta1	YCRCdelta21	0.958		0.958
YHLWdelta2	YCRCdelta21	0.322		0.322
YHRCdelta10	YCRCdelta21	0.964		0.964
YHRCdelta11	YCRCdelta21	0.507		0.507
YHRCdelta12	YCRCdelta21	0.525		0.525
YHRCdelta14	YCRCdelta21	0.662		0.662
YHRCdelta15	YCRCdelta21	0.824		0.824
YHRCdelta16	YCRCdelta21	0.821		0.821
YHRCdelta3	YCRCdelta21	0.843		0.843
YHRCdelta4	YCRCdelta21	0.6		0.6
YHRCdelta5	YCRCdelta21	0.547		0.547
YHRCdelta6	YCRCdelta21	0.275		0.275
YHRCdelta8	YCRCdelta21	0.407		0.407
YHRWdelta13	YCRCdelta21	0.757		0.757
YHRWdelta7	YCRCdelta21	0.806		0.806
YHRWdelta9	YCRCdelta21	0.655		0.655
YILCdelta1	YCRCdelta21	0.821		0.821
YILCdelta3	YCRCdelta21	0.758		0.758
YILCdelta5	YCRCdelta21	0.387		0.387
YILWdelta2	YCRCdelta21	0.961		0.961
YILWdelta4	YCRCdelta21	0.799		0.799
YIRCdelta6	YCRCdelta21	0.491		0.491
YJLCdelta3	YCRCdelta21	0.958		0.958
YJLCdelta4	YCRCdelta21	0.474		0.474
YJLCdelta5	YCRCdelta21	0.946		0.946
YJLCdelta6	YCRCdelta21	0.208		0.208
YJLCdelta7	YCRCdelta21	0.598		0.598
YJLWdelta1	YCRCdelta21	0.676		0.676
YJLWdelta10	YCRCdelta21	0.637		0.637
YJLWdelta8	YCRCdelta21	0.353		0.353
YJLWdelta9	YCRCdelta21	0.305		0.305
YJRCdelta15	YCRCdelta21	0.357		0.357
YJRCdelta16	YCRCdelta21	0.703		0.703
YJRCdelta19	YCRCdelta21	0.941		0.941
YJRWdelta11	YCRCdelta21	0.87		0.87
YJRWdelta12	YCRCdelta21	0.979		0.979
YJRWdelta13	YCRCdelta21	0.87		0.87
YJRWdelta14	YCRCdelta21	0.324		0.324
YJRWdelta17	YCRCdelta21	0.952		0.952
YJRWdelta18	YCRCdelta21	0.79		0.79
YJRWdelta20	YCRCdelta21	0.735		0.735
YKLCdelta2	YCRCdelta21	0.67		0.67
YKLCdelta4	YCRCdelta21	0.713		0.713
YKLCdelta5	YCRCdelta21	0.706		0.706
YKLCdelta6	YCRCdelta21	0.796		0.796
YKLWdelta1	YCRCdelta21	0.565		0.565
YKLWdelta3	YCRCdelta21	0.786		0.786
YKLWdelta7	YCRCdelta21	0.937		0.937
YKRCdelta11	YCRCdelta21	0.753		0.753
YKRCdelta12	YCRCdelta21	0.849		0.849
YKRCdelta8	YCRCdelta21	0.843		0.843
YKRCdelta9	YCRCdelta21	0.27		0.27
YKRWdelta10	YCRCdelta21	0.713		0.713
YLLCdelta1	YCRCdelta21	0.786		0.786
YLRCdelta16	YCRCdelta21	0.553		0.553
YLRCdelta18	YCRCdelta21	0.97		0.97
YLRCdelta19	YCRCdelta21	0.406		0.406
YLRCdelta2	YCRCdelta21	0.845		0.845
YLRCdelta21	YCRCdelta21	0.821		0.821
YLRCdelta25	YCRCdelta21	0.955		0.955
YLRCdelta26	YCRCdelta21	0.958		0.958
YLRCdelta27	YCRCdelta21	0.768		0.768
YLRCdelta3	YCRCdelta21	0.842		0.842
YLRCdelta5	YCRCdelta21	0.763		0.763
YLRCdelta7	YCRCdelta21	0.932		0.932
YLRCdelta8	YCRCdelta21	0.932		0.932
YLRCdelta9	YCRCdelta21	0.799		0.799
YLRWdelta10	YCRCdelta21	0.979		0.979
YLRWdelta11	YCRCdelta21	0.985		0.985
YLRWdelta12	YCRCdelta21	0.596		0.596
YLRWdelta13	YCRCdelta21	0.991		0.991
YLRWdelta14	YCRCdelta21	0.973		0.973
YLRWdelta15	YCRCdelta21	0.735		0.735
YLRWdelta17	YCRCdelta21	0.692		0.692
YLRWdelta20	YCRCdelta21	0.447		0.447
YLRWdelta22	YCRCdelta21	0.952		0.952
YLRWdelta23	YCRCdelta21	0.952		0.952
YLRWdelta24	YCRCdelta21	0.617		0.617
YLRWdelta4	YCRCdelta21	0.464		0.464
YLRWdelta6	YCRCdelta21	0.457		0.457
YMLCdelta1	YCRCdelta21	0.713		0.713
YMLCdelta2	YCRCdelta21	0.964		0.964
YMLWdelta3	YCRCdelta21	0.822		0.822
YMLWdelta4	YCRCdelta21	0.824		0.824
YMLWdelta5	YCRCdelta21	0.932		0.932
YMLWdelta6	YCRCdelta21	0.864		0.864
YMRCdelta10	YCRCdelta21	0.845		0.845
YMRCdelta11	YCRCdelta21	0.719		0.719
YMRCdelta13	YCRCdelta21	0.772		0.772
YMRCdelta14	YCRCdelta21	0.781		0.781
YMRCdelta18	YCRCdelta21	0.541		0.541
YMRCdelta7	YCRCdelta21	0.849		0.849
YMRCdelta8	YCRCdelta21	0.849		0.849
YMRCdelta9	YCRCdelta21	0.845		0.845
YMRWdelta12	YCRCdelta21	0.314		0.314
YMRWdelta15	YCRCdelta21	0.516		0.516
YMRWdelta16	YCRCdelta21	0.447		0.447
YMRWdelta17	YCRCdelta21	0.8		0.8
YMRWdelta19	YCRCdelta21	0.961		0.961
YMRWdelta20	YCRCdelta21	0.466		0.466
YMRWdelta21	YCRCdelta21	0.728		0.728
YNLCdelta1	YCRCdelta21	0.852		0.852
YNLCdelta2	YCRCdelta21	0.852		0.852
YNLCdelta5	YCRCdelta21	0.946		0.946
YNLCdelta6	YCRCdelta21	0.949		0.949
YNLWdelta3	YCRCdelta21	0.994		0.994
YNLWdelta4	YCRCdelta21	0.994		0.994
YNRCdelta7	YCRCdelta21	0.32		0.32
YNRCdelta8	YCRCdelta21	0.967		0.967
YNRCdelta9	YCRCdelta21	0.645		0.645
YOLCdelta1	YCRCdelta21	0.806		0.806
YOLCdelta2	YCRCdelta21	0.578		0.578
YOLCdelta3	YCRCdelta21	0.797		0.797
YOLCdelta7	YCRCdelta21	0.756		0.756
YOLCdelta8	YCRCdelta21	0.735		0.735
YOLWdelta4	YCRCdelta21	0.848		0.848
YOLWdelta5	YCRCdelta21	0.873		0.873
YOLWdelta6	YCRCdelta21	0.4		0.4
YORCdelta11	YCRCdelta21	0.693		0.693
YORCdelta15	YCRCdelta21	0.759		0.759
YORCdelta18	YCRCdelta21	0.361		0.361
YORCdelta20	YCRCdelta21	0.955		0.955
YORCdelta21	YCRCdelta21	0.955		0.955
YORCdelta25	YCRCdelta21	0.822		0.822
YORCdelta9	YCRCdelta21	0.559		0.559
YORWdelta10	YCRCdelta21	0.622		0.622
YORWdelta12	YCRCdelta21	0.719		0.719
YORWdelta13	YCRCdelta21	0.822		0.822
YORWdelta14	YCRCdelta21	0.822		0.822
YORWdelta16	YCRCdelta21	0.362		0.362
YORWdelta17	YCRCdelta21	0.952		0.952
YORWdelta19	YCRCdelta21	0.389		0.389
YORWdelta22	YCRCdelta21	0.323		0.323
YORWdelta23	YCRCdelta21	0.955		0.955
YORWdelta24	YCRCdelta21	0.95		0.95
YPLCdelta1	YCRCdelta21	0.458		0.458
YPLCdelta10	YCRCdelta21	0.764		0.764
YPLWdelta11	YCRCdelta21	0.34		0.34
YPLWdelta2	YCRCdelta21	0.111		0.111
YPLWdelta3	YCRCdelta21	0.938		0.938
YPLWdelta4	YCRCdelta21	0.938		0.938
YPLWdelta5	YCRCdelta21	0.952		0.952
YPLWdelta6	YCRCdelta21	0.669		0.669
YPLWdelta7	YCRCdelta21	0.665		0.665
YPLWdelta8	YCRCdelta21	0.934		0.934
YPLWdelta9	YCRCdelta21	0.42		0.42
YPRCdelta13	YCRCdelta21	0.705		0.705
YPRCdelta15	YCRCdelta21	0.307		0.307
YPRCdelta18	YCRCdelta21	0.985		0.985
YPRCdelta19	YCRCdelta21	0.985		0.985
YPRCdelta22	YCRCdelta21	0.372		0.372
YPRCdelta23	YCRCdelta21	0.873		0.873
YPRCdelta24	YCRCdelta21	0.864		0.864
YPRWdelta12	YCRCdelta21	0.846		0.846
YPRWdelta14	YCRCdelta21	0.744		0.744
YPRWdelta16	YCRCdelta21	0.621		0.621
YPRWdelta17	YCRCdelta21	0.331		0.331
YPRWdelta20	YCRCdelta21	0.845		0.845
YPRWdelta21	YCRCdelta21	0.845		0.845
YCLWdelta16	YCRCdelta22	0.935		0.935
YCRWdelta17	YCRCdelta22	0.97		0.97
YCRWdelta18	YCRCdelta22	0.947		0.947
YCRWdelta19	YCRCdelta22	0.864		0.864
YCRWdelta20	YCRCdelta22	0.441		0.441
YCRCdelta21	YCRCdelta22	0.973		0.973
YCRCdelta22	YCRCdelta22	1
YCRWdelta23	YCRCdelta22	0.87		0.87
YCRWdelta24	YCRCdelta22	0.87		0.87
YDRCdelta32	YCRCdelta22	0.994		0.994
YDRCdelta33	YCRCdelta22	0.997		0.997
YALCdelta2	YCRCdelta22	0.376		0.376
YALWdelta1	YCRCdelta22	0.657		0.657
YARCdelta3	YCRCdelta22	0.284		0.284
YARCdelta4	YCRCdelta22	0.912		0.912
YARCdelta5	YCRCdelta22	0.912		0.912
YARCdelta8	YCRCdelta22	0.693		0.693
YARWdelta6	YCRCdelta22	0.783		0.783
YARWdelta7	YCRCdelta22	0.912		0.912
YBLCdelta7	YCRCdelta22	0.636		0.636
YBLWdelta1	YCRCdelta22	0.514		0.514
YBLWdelta10	YCRCdelta22	0.827		0.827
YBLWdelta2	YCRCdelta22	0.944		0.944
YBLWdelta3	YCRCdelta22	0.222		0.222
YBLWdelta4	YCRCdelta22	0.935		0.935
YBLWdelta5	YCRCdelta22	0.932		0.932
YBLWdelta6	YCRCdelta22	0.44		0.44
YBLWdelta8	YCRCdelta22	0.323		0.323
YBLWdelta9	YCRCdelta22	0.819		0.819
YBRCdelta11	YCRCdelta22	0.719		0.719
YBRCdelta14	YCRCdelta22	0.199		0.199
YBRCdelta19	YCRCdelta22	0.531		0.531
YBRWdelta12	YCRCdelta22	0.839		0.839
YBRWdelta13	YCRCdelta22	0.846		0.846
YBRWdelta15	YCRCdelta22	0.77		0.77
YBRWdelta16	YCRCdelta22	0.657		0.657
YBRWdelta17	YCRCdelta22	0.642		0.642
YBRWdelta18	YCRCdelta22	0.344		0.344
YCLCdelta1	YCRCdelta22	0.361		0.361
YCLWdelta15	YCRCdelta22	0.912		0.912
YCLWdelta2a	YCRCdelta22	0.671		0.671
YCLWdelta2b	YCRCdelta22	0.234		0.234
YCLWdelta3	YCRCdelta22	0.94		0.94
YCLWdelta4	YCRCdelta22	0.935		0.935
YCLWdelta5	YCRCdelta22	0.938		0.938
YCRCdelta14	YCRCdelta22	0.49		0.49
YCRCdelta6	YCRCdelta22	0.801		0.801
YCRCdelta7	YCRCdelta22	0.732		0.732
YCRWdelta11	YCRCdelta22	0.737		0.737
YCRWdelta12	YCRCdelta22	0.726		0.726
YCRWdelta13	YCRCdelta22	0.767		0.767
YDLCdelta1	YCRCdelta22	0.804		0.804
YDRCdelta2	YCRCdelta22	0.583		0.583
YDRCdelta21	YCRCdelta22	0.994		0.994
YDRCdelta22	YCRCdelta22	0.97		0.97
YDRCdelta3	YCRCdelta22	0.801		0.801
YDRCdelta4	YCRCdelta22	0.955		0.955
YDRCdelta5	YCRCdelta22	0.947		0.947
YDRCdelta6a	YCRCdelta22	0.741		0.741
YDRCdelta6b	YCRCdelta22	0.078		0.078
YDRCdelta7	YCRCdelta22	0.994		0.994
YDRCdelta8	YCRCdelta22	0.994		0.994
YDRCdelta9	YCRCdelta22	0.693		0.693
YDRWdelta10	YCRCdelta22	0.539		0.539
YDRWdelta11	YCRCdelta22	0.801		0.801
YDRWdelta12	YCRCdelta22	0.727		0.727
YDRWdelta13	YCRCdelta22	0.944		0.944
YDRWdelta14	YCRCdelta22	0.944		0.944
YDRWdelta19	YCRCdelta22	0.941		0.941
YDRWdelta20	YCRCdelta22	0.938		0.938
YDRWdelta23	YCRCdelta22	0.867		0.867
YDRWdelta24	YCRCdelta22	0.87		0.87
YDRWdelta25	YCRCdelta22	0.812		0.812
YDRWdelta26	YCRCdelta22	0.808		0.808
YDRWdelta27	YCRCdelta22	0.958		0.958
YDRWdelta28	YCRCdelta22	0.967		0.967
YDRWdelta29	YCRCdelta22	0.947		0.947
YDRWdelta30	YCRCdelta22	0.578		0.578
YDRWdelta31	YCRCdelta22	0.701		0.701
YDRWdelta7	YCRCdelta22	0.841		0.841
YELCdelta3	YCRCdelta22	0.405		0.405
YELCdelta4	YCRCdelta22	0.955		0.955
YELWdelta1	YCRCdelta22	0.475		0.475
YELWdelta2	YCRCdelta22	0.944		0.944
YELWdelta5	YCRCdelta22	0.667		0.667
YELWdelta6	YCRCdelta22	0.808		0.808
YERCdelta10	YCRCdelta22	0.62		0.62
YERCdelta14	YCRCdelta22	0.941		0.941
YERCdelta15	YCRCdelta22	0.67		0.67
YERCdelta16	YCRCdelta22	0.921		0.921
YERCdelta19	YCRCdelta22	0.926		0.926
YERCdelta20	YCRCdelta22	0.912		0.912
YERCdelta23	YCRCdelta22	0.34		0.34
YERCdelta24	YCRCdelta22	0.864		0.864
YERCdelta26	YCRCdelta22	0.491		0.491
YERCdelta8	YCRCdelta22	0.513		0.513
YERWdelta11	YCRCdelta22	0.408		0.408
YERWdelta12	YCRCdelta22	0.44		0.44
YERWdelta13	YCRCdelta22	0.364		0.364
YERWdelta17	YCRCdelta22	0.683		0.683
YERWdelta21	YCRCdelta22	0.421		0.421
YERWdelta22	YCRCdelta22	0.944		0.944
YERWdelta25	YCRCdelta22	0.726		0.726
YERWdelta7	YCRCdelta22	0.358		0.358
YERWdelta9	YCRCdelta22	0.714		0.714
YFLCdelta6	YCRCdelta22	0.624		0.624
YFLWdelta1	YCRCdelta22	0.715		0.715
YFLWdelta2	YCRCdelta22	0.624		0.624
YFLWdelta3	YCRCdelta22	0.949		0.949
YFLWdelta4	YCRCdelta22	0.941		0.941
YFLWdelta5	YCRCdelta22	0.184		0.184
YFRCdelta8	YCRCdelta22	0.804		0.804
YFRCdelta9	YCRCdelta22	0.369		0.369
YFRWdelta10	YCRCdelta22	0.46		0.46
YFRWdelta7	YCRCdelta22	0.727		0.727
YGLCdelta1	YCRCdelta22	0.814		0.814
YGLCdelta5	YCRCdelta22	0.67		0.67
YGLWdelta10	YCRCdelta22	0.569		0.569
YGLWdelta2	YCRCdelta22	0.427		0.427
YGLWdelta3	YCRCdelta22	0.812		0.812
YGLWdelta4	YCRCdelta22	0.349		0.349
YGLWdelta6	YCRCdelta22	0.743		0.743
YGLWdelta7	YCRCdelta22	0.824		0.824
YGLWdelta8	YCRCdelta22	0.391		0.391
YGLWdelta9	YCRCdelta22	0.183		0.183
YGRCdelta12	YCRCdelta22	0.337		0.337
YGRCdelta15	YCRCdelta22	0.988		0.988
YGRCdelta16	YCRCdelta22	0.973		0.973
YGRCdelta17	YCRCdelta22	0.941		0.941
YGRCdelta18	YCRCdelta22	0.935		0.935
YGRCdelta20	YCRCdelta22	0.624		0.624
YGRCdelta25	YCRCdelta22	0.601		0.601
YGRCdelta29	YCRCdelta22	0.849		0.849
YGRCdelta30	YCRCdelta22	0.849		0.849
YGRWdelta11	YCRCdelta22	0.824		0.824
YGRWdelta13	YCRCdelta22	0.858		0.858
YGRWdelta14	YCRCdelta22	0.858		0.858
YGRWdelta19	YCRCdelta22	0.574		0.574
YGRWdelta21	YCRCdelta22	0.772		0.772
YGRWdelta22	YCRCdelta22	0.319		0.319
YGRWdelta23	YCRCdelta22	0.849		0.849
YGRWdelta24	YCRCdelta22	0.275		0.275
YGRWdelta26	YCRCdelta22	0.699		0.699
YGRWdelta27	YCRCdelta22	0.941		0.941
YGRWdelta28	YCRCdelta22	0.929		0.929
YGRWdelta31	YCRCdelta22	0.8		0.8
YGRWdelta32	YCRCdelta22	0.825		0.825
YHLCdelta1	YCRCdelta22	0.938		0.938
YHLWdelta2	YCRCdelta22	0.322		0.322
YHRCdelta10	YCRCdelta22	0.947		0.947
YHRCdelta11	YCRCdelta22	0.507		0.507
YHRCdelta12	YCRCdelta22	0.525		0.525
YHRCdelta14	YCRCdelta22	0.68		0.68
YHRCdelta15	YCRCdelta22	0.846		0.846
YHRCdelta16	YCRCdelta22	0.843		0.843
YHRCdelta3	YCRCdelta22	0.818		0.818
YHRCdelta4	YCRCdelta22	0.59		0.59
YHRCdelta5	YCRCdelta22	0.539		0.539
YHRCdelta6	YCRCdelta22	0.269		0.269
YHRCdelta8	YCRCdelta22	0.408		0.408
YHRWdelta13	YCRCdelta22	0.751		0.751
YHRWdelta7	YCRCdelta22	0.791		0.791
[truncated: 91,638 more rows]
