# Supplementary material for: Competitive Repair by Naturally Dispersed Repetitive DNA during Non-Allelic Homologous Recombination
Source: PLoS Genet. 2010 Dec 2;6(12):e1001228. doi: 10.1371/journal.pgen.1001228 (PMC2996329; doi:10.1371/journal.pgen.1001228)
Supplement: Table S8 — Ranking of YCRCdelta6 and YCRCdelta7 recipient with all potential LTR donors. (0.16 MB XLS) [file pgen.1001228.s015.xls]

## Sheet: rankSort
			OVERALL IDENTITY (%)								LONGEST BLOCK OF 100% IDENTITY (nt)										LOCAL IDENTITY (bit score)
Rank	vs YCRCdelta6	% Identity		Rank	vs YCRCdelta7	% Identity		Rank	vs YCRCdelta6	length		Rank	vs YCRCdelta7	length		Rank	vs YCRCdelta6	bit score	Length	% Identity		Rank	vs YCRCdelta7	bit score	Length	% Identity
	YCRCdelta6	1			YCRCdelta7	1			YCRCdelta6	332			YCRCdelta7	323			YCRCdelta6	658	332	1			YCRCdelta7	640	323	1
1	YDRWdelta11	0.991		1	YBLWdelta10	0.859		1	YORCdelta25	203		1	YORWdelta14	157		1	YORCdelta25	632	331	0.99		1	YBLWdelta10	450	275	0.95
2	YORCdelta25	0.985		2	YGRWdelta11	0.859		2	YORWdelta14	128		2	YORWdelta13	157		2	YDRWdelta11	626	332	0.99		2	YGRWdelta11	450	275	0.95
3	YKRCdelta8	0.979		3	YKRCdelta12	0.859		3	YORWdelta13	128		3	YMRCdelta8	157		3	YKRCdelta8	603	332	0.97		3	YKRCdelta12	450	275	0.95
4	YDRCdelta3	0.976		4	YMRCdelta7	0.859		4	YMRCdelta8	128		4	YMRCdelta7	157		4	YDRCdelta3	595	332	0.97		4	YMRCdelta7	450	275	0.95
5	YNLCdelta1	0.976		5	YMRCdelta8	0.859		5	YMRCdelta7	128		5	YKRCdelta8	157		5	YNLCdelta1	595	332	0.97		5	YMRCdelta8	450	275	0.95
6	YNLCdelta2	0.976		6	YFRCdelta8	0.855		6	YKRCdelta8	128		6	YKRCdelta12	157		6	YNLCdelta2	595	332	0.97		6	YGRCdelta29	442	275	0.95
7	YBLWdelta10	0.973		7	YGRCdelta29	0.851		7	YKRCdelta12	128		7	YGRWdelta11	157		7	YBLWdelta10	587	332	0.97		7	YGRCdelta30	442	275	0.95
8	YKRCdelta12	0.973		8	YGRCdelta30	0.851		8	YGRWdelta11	128		8	YGRCdelta30	157		8	YKRCdelta12	587	332	0.97		8	YORWdelta13	442	275	0.95
9	YMRCdelta7	0.973		9	YGLWdelta7	0.85		9	YGRCdelta30	128		9	YGRCdelta29	157		9	YMRCdelta7	587	332	0.97		9	YORWdelta14	442	275	0.95
10	YMRCdelta8	0.973		10	YBRWdelta12	0.848		10	YGRCdelta29	128		10	YDRWdelta11	157		10	YMRCdelta8	587	332	0.97		10	YBRWdelta12	434	275	0.94
11	YGRWdelta11	0.97		11	YBRWdelta13	0.848		11	YDRWdelta11	128		11	YBRWdelta13	157		11	YGRWdelta11	579	332	0.97		11	YBRWdelta13	434	275	0.94
12	YHRCdelta3	0.97		12	YHRCdelta15	0.848		12	YBRWdelta13	128		12	YBRWdelta12	157		12	YHRCdelta3	579	332	0.96		12	YHRCdelta15	434	275	0.94
13	YPRWdelta12	0.97		13	YMLWdelta3	0.848		13	YBRWdelta12	128		13	YBLWdelta9	157		13	YPRWdelta12	579	328	0.96		13	YMLWdelta3	434	275	0.94
14	YGRWdelta32	0.967		14	YMLWdelta4	0.848		14	YBLWdelta9	128		14	YBLWdelta10	157		14	YGRWdelta32	571	332	0.96		14	YMLWdelta4	434	275	0.94
15	YARWdelta6	0.961		15	YNLCdelta1	0.848		15	YBLWdelta10	128		15	YDRWdelta26	123		15	YGRCdelta29	563	312	0.97		15	YNLCdelta1	434	275	0.94
16	YBLWdelta9	0.961		16	YNLCdelta2	0.848		16	YJRWdelta13	125		16	YDRCdelta3	123		16	YGRCdelta30	563	312	0.97		16	YNLCdelta2	434	275	0.94
17	YGLWdelta7	0.958		17	YBLWdelta9	0.846		17	YJRWdelta11	125		17	YCRCdelta6	117		17	YORWdelta13	563	312	0.97		17	YBLWdelta9	432	277	0.94
18	YOLWdelta5	0.95		18	YORWdelta13	0.846		18	YGRWdelta14	125		18	YJRWdelta13	114		18	YORWdelta14	563	312	0.97		18	YGRWdelta32	426	275	0.94
19	YPRCdelta23	0.95		19	YORWdelta14	0.846		19	YGRWdelta13	125		19	YJRWdelta11	114		19	YBRWdelta12	555	312	0.97		19	YHRCdelta16	426	275	0.94
20	YBRWdelta13	0.949		20	YGRWdelta32	0.845		20	YCRCdelta7	117		20	YGRWdelta14	114		20	YBRWdelta13	555	312	0.97		20	YPRWdelta12	426	275	0.94
21	YGRCdelta29	0.949		21	YHRCdelta16	0.845		21	YPRWdelta21	108		21	YGRWdelta13	114		21	YHRCdelta15	555	312	0.97		21	YGLWdelta7	418	275	0.94
22	YGRCdelta30	0.949		22	YPRWdelta12	0.845		22	YPRWdelta20	108		22	YPRWdelta21	97		22	YMLWdelta3	555	312	0.97		22	YFRCdelta8	410	275	0.93
23	YGRWdelta13	0.947		23	YOLWdelta4	0.841		23	YPRWdelta12	108		23	YPRWdelta20	97		23	YMLWdelta4	555	312	0.97		23	YHRCdelta3	410	275	0.93
24	YGRWdelta14	0.947		24	YHRCdelta3	0.839		24	YPRCdelta24	108		24	YPRWdelta12	97		24	YBLWdelta9	553	322	0.96		24	YKRCdelta8	402	275	0.93
25	YJRWdelta11	0.947		25	YCRWdelta23	0.838		25	YPRCdelta23	108		25	YPRCdelta24	97		25	YARWdelta6	549	333	0.96		25	YDRWdelta11	394	275	0.93
26	YJRWdelta13	0.947		26	YCRWdelta24	0.838		26	YOLWdelta5	108		26	YPRCdelta23	97		26	YGLWdelta7	547	312	0.95		26	YCRCdelta6	387	275	0.92
27	YBRWdelta12	0.946		27	YPRCdelta24	0.838		27	YOLWdelta4	108		27	YOLWdelta5	97		27	YHRCdelta16	547	332	0.97		27	YDRWdelta26	387	275	0.92
28	YDRWdelta25	0.946		28	YDRWdelta11	0.836		28	YNLCdelta2	108		28	YOLWdelta4	97		28	YOLWdelta5	535	338	0.95		28	YGRWdelta13	383	281	0.92
29	YDRWdelta26	0.946		29	YKRCdelta8	0.836		29	YNLCdelta1	108		29	YNLCdelta2	97		29	YPRCdelta23	535	338	0.95		29	YGRWdelta14	383	281	0.92
30	YHRCdelta15	0.946		30	YCRCdelta6	0.83		30	YMRCdelta9	108		30	YNLCdelta1	97		30	YGRWdelta13	527	338	0.94		30	YJRWdelta11	383	281	0.92
31	YMLWdelta4	0.946		31	YGRWdelta13	0.828		31	YMRCdelta10	108		31	YMRCdelta9	97		31	YGRWdelta14	527	338	0.94		31	YJRWdelta13	383	281	0.92
32	YHRCdelta16	0.943		32	YGRWdelta14	0.828		32	YMLWdelta4	108		32	YMRCdelta10	97		32	YJRWdelta11	527	338	0.94		32	YORCdelta25	377	274	0.92
33	YMLWdelta3	0.943		33	YJRWdelta11	0.828		33	YMLWdelta3	108		33	YMLWdelta4	97		33	YJRWdelta13	527	338	0.94		33	YCRWdelta19	375	281	0.92
34	YORWdelta13	0.943		34	YJRWdelta13	0.828		34	YLRCdelta3	108		34	YMLWdelta3	97		34	YDRWdelta26	515	320	0.94		34	YCRWdelta23	375	281	0.92
35	YORWdelta14	0.943		35	YDRWdelta26	0.827		35	YLRCdelta2	108		35	YLRCdelta3	97		35	YFRCdelta8	515	332	0.95		35	YCRWdelta24	375	281	0.92
36	YPRCdelta24	0.941		36	YORCdelta25	0.827		36	YHRCdelta3	108		36	YLRCdelta2	97		36	YPRCdelta24	511	338	0.94		36	YDRWdelta23	375	281	0.92
37	YFRCdelta8	0.94		37	YCRWdelta19	0.825		37	YHRCdelta16	108		37	YHRCdelta3	97		37	YDRWdelta25	500	332	0.94		37	YDRWdelta24	375	281	0.92
38	YLLCdelta1	0.94		38	YDRWdelta23	0.825		38	YHRCdelta15	108		38	YHRCdelta16	97		38	YCRWdelta19	496	318	0.94		38	YLRCdelta2	375	281	0.92
39	YCRWdelta23	0.932		39	YLRCdelta2	0.825		39	YGRWdelta32	108		39	YHRCdelta15	97		39	YCRWdelta23	496	318	0.94		39	YLRCdelta3	375	281	0.92
40	YCRWdelta24	0.932		40	YMRCdelta10	0.825		40	YGLWdelta7	108		40	YGRWdelta32	97		40	YCRWdelta24	496	318	0.94		40	YMRCdelta10	375	281	0.92
41	YCRWdelta19	0.929		41	YMRCdelta9	0.825		41	YERCdelta24	108		41	YGLWdelta7	97		41	YDRWdelta23	496	318	0.94		41	YMRCdelta9	375	281	0.92
42	YLRCdelta21	0.928		42	YOLWdelta5	0.825		42	YERCdelta23	108		42	YERCdelta24	97		42	YDRWdelta24	496	318	0.94		42	YOLWdelta4	375	281	0.92
43	YOLCdelta3	0.925		43	YPRCdelta23	0.825		43	YDRWdelta24	108		43	YERCdelta23	97		43	YLRCdelta2	496	318	0.94		43	YOLWdelta5	375	281	0.92
44	YDRWdelta24	0.924		44	YPRWdelta20	0.825		44	YDRWdelta23	108		44	YDRWdelta24	97		44	YMRCdelta10	496	318	0.94		44	YPRCdelta23	375	281	0.92
45	YOLWdelta4	0.924		45	YPRWdelta21	0.825		45	YCRWdelta24	108		45	YDRWdelta23	97		45	YMRCdelta9	496	318	0.94		45	YPRCdelta24	375	281	0.92
46	YDRWdelta23	0.921		46	YDRWdelta24	0.822		46	YCRWdelta23	108		46	YCRWdelta24	97		46	YOLWdelta4	496	318	0.94		46	YPRWdelta20	375	281	0.92
47	YLRCdelta2	0.921		47	YERCdelta24	0.822		47	YCRWdelta19	108		47	YCRWdelta23	97		47	YPRWdelta20	496	318	0.94		47	YPRWdelta21	375	281	0.92
48	YMRCdelta10	0.921		48	YLRCdelta3	0.822		48	YPLWdelta4	98		48	YCRWdelta19	97		48	YPRWdelta21	496	318	0.94		48	YERCdelta24	367	281	0.91
49	YMRCdelta9	0.921		49	YDRCdelta3	0.816		49	YPLWdelta3	98		49	YJLCdelta4	86		49	YERCdelta24	488	318	0.94		49	YDRCdelta3	351	257	0.92
50	YPRWdelta20	0.921		50	YELWdelta6	0.815		50	YNLWdelta4	98		50	YORCdelta25	83		50	YLRCdelta3	488	318	0.94		50	YDRWdelta25	339	263	0.91
51	YPRWdelta21	0.921		51	YDRWdelta25	0.813		51	YNLWdelta3	98		51	YGRWdelta21	81		51	YLLCdelta1	486	333	0.93		51	YHRWdelta7	339	275	0.91
52	YHRWdelta7	0.919		52	YARWdelta6	0.81		52	YERCdelta20	98		52	YFRCdelta8	71		52	YHRWdelta7	468	324	0.93		52	YELWdelta6	325	276	0.9
53	YERCdelta24	0.918		53	YLLCdelta1	0.808		53	YCRCdelta21	98		53	YGLWdelta3	70		53	YLRCdelta21	460	332	0.92		53	YLLCdelta1	325	275	0.9
54	YLRCdelta3	0.918		54	YMRWdelta17	0.808		54	YCLWdelta15	98		54	YKLCdelta5	66		54	YJLCdelta4	456	306	0.94		54	YMRWdelta17	315	275	0.89
55	YELWdelta6	0.907		55	YLRCdelta21	0.805		55	YARCdelta5	98		55	YHRWdelta7	65		55	YOLCdelta3	450	334	0.92		55	YILWdelta4	307	275	0.89
56	YILWdelta4	0.907		56	YHRWdelta7	0.798		56	YARCdelta4	98		56	YARWdelta6	60		56	YELWdelta6	402	323	0.9		56	YLRCdelta21	307	275	0.89
57	YMRWdelta17	0.895		57	YGLWdelta3	0.792		57	YLRCdelta8	96		57	YDRWdelta25	53		57	YJRWdelta18	402	334	0.91		57	YGLWdelta3	303	277	0.89
58	YGLWdelta3	0.889		58	YOLCdelta3	0.791		58	YLRCdelta7	96		58	YMRWdelta21	52		58	YILWdelta4	400	334	0.9		58	YARWdelta6	301	276	0.89
59	YJRWdelta18	0.886		59	YMLWdelta6	0.789		59	YPRCdelta19	94		59	YLRCdelta21	42		59	YCRCdelta7	387	275	0.92		59	YJLCdelta4	295	253	0.9
60	YARCdelta4	0.885		60	YJRWdelta18	0.788		60	YPRCdelta18	94		60	YJRWdelta18	42		60	YGRWdelta31	381	284	0.92		60	YJRWdelta18	276	267	0.88
61	YARCdelta5	0.885		61	YCLWdelta16	0.78		61	YLRWdelta11	94		61	YILCdelta1	42		61	YMRWdelta17	367	333	0.89		61	YFLWdelta2	270	263	0.88
62	YCLWdelta15	0.885		62	YERCdelta19	0.78		62	YDRWdelta27	94		62	YDRCdelta6a	42		62	YGLWdelta3	357	332	0.88		62	YOLCdelta3	266	277	0.87
63	YERCdelta20	0.885		63	YLRCdelta7	0.78		63	YDRCdelta22	94		63	YFLWdelta2	41		63	YARCdelta4	353	338	0.88		63	YGRWdelta31	250	226	0.89
64	YPLWdelta3	0.885		64	YLRCdelta8	0.78		64	YCRWdelta17	94		64	YELWdelta6	41		64	YARCdelta5	353	338	0.88		64	YMRCdelta13	246	248	0.88
65	YPLWdelta4	0.885		65	YBRWdelta15	0.778		65	YMLWdelta5	88		65	YDRWdelta7	41		65	YCLWdelta15	353	338	0.88		65	YERCdelta23	242	138	0.97
66	YGRWdelta31	0.884		66	YGRWdelta21	0.776		66	YGRCdelta16	88		66	YMRCdelta13	36		66	YERCdelta20	353	338	0.88		66	YGRWdelta21	234	242	0.87
67	YLRCdelta7	0.879		67	YILWdelta4	0.775		67	YLRWdelta10	84		67	YLRCdelta19	36		67	YPLWdelta3	353	338	0.88		67	YKLCdelta5	230	248	0.87
68	YLRCdelta8	0.879		68	YGRWdelta31	0.772		68	YJRWdelta12	84		68	YOLCdelta1	33		68	YPLWdelta4	353	338	0.88		68	YORWdelta12	230	148	0.94
69	YMLWdelta5	0.879		69	YILCdelta1	0.772		69	YDRWdelta28	84		69	YLRWdelta6	33		69	YPLWdelta6	351	277	0.91		69	YDRCdelta6a	222	204	0.88
70	YERCdelta19	0.876		70	YARCdelta4	0.767		70	YLRWdelta13	83		70	YLLCdelta1	33		70	YLRCdelta7	349	336	0.88		70	YILCdelta3	222	229	0.87
71	YCLWdelta16	0.867		71	YARCdelta5	0.767		71	YDRWdelta26	83		71	YPLWdelta6	32		71	YLRCdelta8	349	336	0.88		71	YPLWdelta6	216	181	0.91
72	YILCdelta1	0.866		72	YCLWdelta15	0.767		72	YDRCdelta3	83		72	YLRCdelta5	32		72	YILCdelta1	339	350	0.86		72	YARCdelta4	208	281	0.85
73	YGRWdelta21	0.865		73	YERCdelta20	0.767		73	YJLCdelta4	81		73	YDLCdelta1	32		73	YMLWdelta5	337	338	0.88		73	YARCdelta5	208	281	0.85
74	YILCdelta3	0.857		74	YMLWdelta5	0.767		74	YLRWdelta14	78		74	YKLCdelta6	31		74	YILCdelta3	335	257	0.92		74	YCLWdelta15	208	281	0.85
75	YBRWdelta15	0.856		75	YPLWdelta3	0.767		75	YGRCdelta15	78		75	YJRWdelta20	31		75	YERCdelta19	329	338	0.87		75	YCLWdelta16	208	281	0.85
76	YKLWdelta3	0.856		76	YPLWdelta4	0.767		76	YERCdelta19	78		76	YPLWdelta4	29		76	YDRCdelta6a	323	296	0.89		76	YERCdelta19	208	281	0.85
77	YLRCdelta9	0.856		77	YDRWdelta7	0.766		77	YDRCdelta8	78		77	YPLWdelta3	29		77	YKLCdelta5	321	302	0.89		77	YERCdelta20	208	281	0.85
78	YDRWdelta7	0.849		78	YLRCdelta9	0.765		78	YDRCdelta7	78		78	YMLWdelta6	29		78	YCLWdelta16	313	318	0.88		78	YLRCdelta7	208	281	0.85
79	YCRWdelta13	0.847		79	YKLWdelta3	0.757		79	YDRCdelta33	78		79	YMLWdelta5	29		79	YOLCdelta1	291	203	0.93		79	YLRCdelta8	208	281	0.85
80	YOLCdelta1	0.839		80	YKLCdelta5	0.753		80	YDRCdelta32	78		80	YLRCdelta8	29		80	YGRWdelta21	285	304	0.86		80	YMLWdelta5	208	281	0.85
81	YCRCdelta7	0.83		81	YCRWdelta13	0.752		81	YDRCdelta21	78		81	YLRCdelta7	29		81	YMLWdelta6	285	328	0.87		81	YMLWdelta6	208	281	0.85
82	YMRCdelta13	0.829		82	YMRCdelta13	0.749		82	YCRCdelta22	78		82	YGRWdelta31	29		82	YKLWdelta3	280	331	0.86		82	YPLWdelta3	208	281	0.85
83	YCRCdelta21	0.826		83	YORWdelta12	0.746		83	YCLWdelta16	78		83	YERCdelta20	29		83	YFLWdelta2	278	263	0.88		83	YPLWdelta4	208	281	0.85
84	YNLWdelta3	0.826		84	YORCdelta15	0.735		84	YFRCdelta8	71		84	YERCdelta19	29		84	YDRWdelta7	264	309	0.86		84	YILCdelta1	206	168	0.91
85	YNLWdelta4	0.826		85	YCRCdelta22	0.732		85	YARWdelta6	71		85	YCRWdelta20	29		85	YMRCdelta13	252	271	0.87		85	YLRCdelta19	200	145	0.93
86	YCRWdelta17	0.823		86	YLRWdelta14	0.732		86	YKLCdelta5	66		86	YCLWdelta16	29		86	YLRCdelta9	248	333	0.85		86	YBRWdelta15	192	276	0.85
87	YDRCdelta22	0.823		87	YOLCdelta1	0.732		87	YMLWdelta6	64		87	YCLWdelta15	29		87	YERCdelta23	242	138	0.97		87	YKLWdelta3	190	228	0.85
88	YDRWdelta27	0.82		88	YILCdelta3	0.73		88	YJRWdelta18	64		88	YARCdelta5	29		88	YCRWdelta20	236	171	0.92		88	YMRCdelta18	190	282	0.84
89	YLRWdelta11	0.82		89	YPLCdelta10	0.73		89	YDRWdelta25	64		89	YARCdelta4	29		89	YBRWdelta15	232	237	0.88		89	YDRWdelta7	186	258	0.84
90	YPRCdelta18	0.82		90	YDRCdelta6a	0.728		90	YGLWdelta3	62		90	YOLCdelta3	28		90	YCRWdelta13	230	295	0.86		90	YOLCdelta1	180	147	0.9
91	YPRCdelta19	0.82		91	YLRCdelta18	0.728		91	YOLCdelta1	58		91	YMRWdelta17	28		91	YHRWdelta13	226	222	0.87		91	YHRWdelta13	165	175	0.86
92	YDRCdelta6a	0.817		92	YGRCdelta16	0.726		92	YGRWdelta31	53		92	YHRWdelta13	28		92	YORWdelta12	222	248	0.86		92	YCRWdelta13	163	285	0.83
93	YGRCdelta16	0.817		93	YGRCdelta15	0.724		93	YPLWdelta6	50		93	YBRCdelta14	28		93	YCRCdelta21	212	338	0.84		93	YLRCdelta9	161	225	0.85
94	YLRWdelta13	0.817		94	YFLWdelta2	0.721		94	YNRCdelta7	50		94	YKLWdelta3	27		94	YNLWdelta3	212	338	0.84		94	YCRWdelta20	159	124	0.91
95	YDRWdelta28	0.814		95	YCRWdelta17	0.72		95	YLRCdelta21	47		95	YPLWdelta2	26		95	YNLWdelta4	212	338	0.84		95	YLRWdelta6	157	154	0.87
96	YJRWdelta12	0.814		96	YDRCdelta22	0.72		96	YILCdelta1	47		96	YILCdelta3	26		96	YMRWdelta21	206	198	0.89		96	YMRWdelta21	153	160	0.88
97	YLRWdelta10	0.814		97	YDRCdelta32	0.718		97	YHRWdelta7	45		97	YPRCdelta19	25		97	YCRWdelta17	204	338	0.83		97	YGLWdelta2	143	140	0.88
98	YPLCdelta10	0.814		98	YDRCdelta21	0.718		98	YLLCdelta1	44		98	YPRCdelta18	25		98	YDRCdelta22	204	338	0.83		98	YFRWdelta7	127	160	0.86
99	YMLWdelta6	0.811		99	YDRCdelta7	0.718		99	YCRWdelta20	42		99	YPLWdelta8	25		99	YLRCdelta19	200	145	0.93		99	YKRCdelta11	123	122	0.87
100	YKLCdelta5	0.805		100	YDRCdelta8	0.718		100	YILCdelta3	41		100	YPLWdelta5	25		100	YDRWdelta27	196	338	0.83		100	YORCdelta15	123	114	0.89
101	YDRWdelta19	0.802		101	YCRCdelta21	0.717		101	YGRWdelta21	41		101	YORWdelta24	25		101	YLRWdelta11	196	338	0.83		101	YGRWdelta19	121	149	0.85
102	YCRCdelta22	0.801		102	YNLWdelta3	0.717		102	YFLWdelta2	41		102	YORWdelta23	25		102	YPRCdelta18	196	338	0.83		102	YOLCdelta7	121	133	0.86
103	YDRCdelta33	0.801		103	YNLWdelta4	0.717		103	YELWdelta6	41		103	YORCdelta21	25		103	YPRCdelta19	196	338	0.83		103	YGLWdelta6	119	112	0.88
104	YLRWdelta14	0.801		104	YILWdelta2	0.716		104	YDRCdelta6a	41		104	YORCdelta20	25		104	YGRCdelta16	192	328	0.83		104	YPLCdelta10	107	275	0.8
105	YDRCdelta32	0.798		105	YDRCdelta33	0.715		105	YDRWdelta7	40		105	YOLCdelta7	25		105	YLRWdelta13	188	338	0.83		105	YBRCdelta14	105	73	0.93
106	YDRCdelta21	0.798		106	YMLCdelta2	0.713		106	YHRWdelta13	37		106	YNRCdelta8	25		106	YFRWdelta7	182	228	0.87		106	YDRWdelta27	103	152	0.84
107	YDRCdelta7	0.798		107	YDRWdelta27	0.712		107	YMRWdelta21	35		107	YNLWdelta4	25		107	YMRCdelta18	182	196	0.85		107	YDRWdelta28	103	152	0.84
108	YDRCdelta8	0.798		108	YDRWdelta28	0.712		108	YOLCdelta3	34		108	YNLWdelta3	25		108	YDRWdelta28	180	338	0.82		108	YGRCdelta15	103	152	0.84
109	YGRCdelta15	0.798		109	YJRWdelta12	0.712		109	YMRWdelta17	34		109	YNLCdelta6	25		109	YJRWdelta12	180	338	0.82		109	YGRCdelta16	103	152	0.84
110	YHRWdelta13	0.798		110	YLRWdelta10	0.712		110	YKLCdelta6	34		110	YNLCdelta5	25		110	YLRWdelta10	180	338	0.82		110	YJRWdelta12	103	152	0.84
111	YLRCdelta18	0.797		111	YLRWdelta11	0.712		111	YDLCdelta1	34		111	YMRWdelta19	25		111	YOLCdelta7	178	327	0.87		111	YLRWdelta10	103	152	0.84
112	YNRCdelta8	0.797		112	YPRCdelta18	0.712		112	YMRCdelta13	33		112	YMLCdelta2	25		112	YPLCdelta10	178	174	0.81		112	YLRWdelta11	103	152	0.84
113	YNLCdelta6	0.795		113	YPRCdelta19	0.712		113	YLRWdelta6	33		113	YLRWdelta23	25		113	YCRCdelta22	172	318	0.83		113	YPRCdelta18	103	152	0.84
114	YHRCdelta10	0.794		114	YDRCdelta5	0.711		114	YERWdelta11	33		114	YLRWdelta22	25		114	YDRCdelta21	172	318	0.83		114	YPRCdelta19	103	152	0.84
115	YMLCdelta2	0.794		115	YJLCdelta3	0.709		115	YFLWdelta5	31		115	YLRWdelta14	25		115	YDRCdelta32	172	318	0.83		115	YGRWdelta23	101	139	0.84
116	YORCdelta15	0.794		116	YLRCdelta5	0.709		116	YBRWdelta15	30		116	YLRWdelta13	25		116	YDRCdelta33	172	318	0.83		116	YLRCdelta5	98	160	0.83
117	YJLCdelta5	0.793		117	YORCdelta20	0.707		117	YORCdelta18	29		117	YLRWdelta11	25		117	YDRCdelta7	172	318	0.83		117	YPRWdelta14	98	168	0.83
118	YNLCdelta5	0.793		118	YORCdelta21	0.707		118	YLRCdelta5	29		118	YLRWdelta10	25		118	YDRCdelta8	172	318	0.83		118	YBLWdelta4	96	152	0.83
119	YCLWdelta3	0.792		119	YHLCdelta1	0.706		119	YGRWdelta22	29		119	YLRCdelta26	25		119	YGRCdelta15	172	318	0.83		119	YBLWdelta5	96	152	0.83
120	YDRCdelta5	0.791		120	YLRWdelta15	0.706		120	YDRCdelta9	29		120	YLRCdelta25	25		120	YLRWdelta14	172	318	0.83		120	YERWdelta9	96	136	0.83
121	YELWdelta2	0.791		121	YCLWdelta3	0.705		121	YCLCdelta1	29		121	YLRCdelta18	25		121	YNRCdelta7	170	98	0.96		121	YPLWdelta5	96	152	0.83
122	YILWdelta2	0.791		122	YHRWdelta13	0.705		122	YORWdelta19	28		122	YKRCdelta11	25		122	YERWdelta11	168	161	0.88		122	YPLWdelta8	96	152	0.83
123	YCRWdelta18	0.789		123	YLRWdelta13	0.703		123	YBRCdelta14	28		123	YKLWdelta7	25		123	YLRWdelta6	163	181	0.85		123	YERWdelta11	92	126	0.84
124	YDRWdelta29	0.789		124	YNLCdelta5	0.703		124	YPLCdelta10	27		124	YJRWdelta17	25		124	YKRCdelta11	159	212	0.85		124	YBLWdelta2	88	152	0.82
125	YMRWdelta19	0.789		125	YARWdelta7	0.702		125	YORCdelta15	27		125	YJRWdelta12	25		125	YCLCdelta1	157	123	0.91		125	YCLWdelta3	88	152	0.82
126	YPLWdelta5	0.789		126	YLRCdelta27	0.702		126	YLRCdelta18	27		126	YJRCdelta19	25		126	YLRCdelta5	149	311	0.84		126	YCLWdelta4	88	152	0.82
127	YDRCdelta4	0.788		127	YPLWdelta5	0.702		127	YKRCdelta11	27		127	YJLCdelta5	25		127	YORCdelta15	149	198	0.81		127	YCLWdelta5	88	152	0.82
128	YDRWdelta20	0.788		128	YELCdelta4	0.7		128	YKLWdelta3	27		128	YJLCdelta3	25		128	YDLCdelta1	145	203	0.92		128	YCRCdelta21	88	152	0.82
129	YERCdelta14	0.788		129	YGRCdelta17	0.699		129	YJRWdelta20	27		129	YILWdelta2	25		129	YJLWdelta1	145	187	0.86		129	YCRCdelta22	88	152	0.82
130	YJLCdelta3	0.788		130	YPLWdelta8	0.699		130	YJRCdelta16	27		130	YHRCdelta10	25		130	YKLCdelta6	145	113	0.85		130	YCRWdelta17	88	152	0.82
131	YBLWdelta4	0.787		131	YJRCdelta19	0.698		131	YHLCdelta1	27		131	YHLCdelta1	25		131	YERWdelta9	137	196	0.84		131	YCRWdelta18	88	152	0.82
132	YGRCdelta17	0.787		132	YMRWdelta21	0.698		132	YCRWdelta13	27		132	YGRWdelta28	25		132	YPRWdelta14	137	173	0.84		132	YDRCdelta21	88	152	0.82
133	YORCdelta20	0.787		133	YDRCdelta4	0.697		133	YPLWdelta2	26		133	YGRWdelta27	25		133	YGLWdelta2	135	140	0.87		133	YDRCdelta22	88	152	0.82
134	YORCdelta21	0.787		134	YCLWdelta4	0.696		134	YNRCdelta8	26		134	YGRCdelta18	25		134	YGRWdelta22	133	123	0.88		134	YDRCdelta32	88	152	0.82
135	YBLWdelta2	0.786		135	YGRWdelta23	0.693		135	YLRCdelta9	26		135	YGRCdelta17	25		135	YLRCdelta18	131	329	0.81		135	YDRCdelta33	88	152	0.82
136	YDRWdelta14	0.786		136	YOLCdelta7	0.693		136	YPRWdelta17	25		136	YGRCdelta16	25		136	YORWdelta19	129	85	0.94		136	YDRCdelta4	88	152	0.82
137	YERWdelta22	0.786		137	YFLWdelta3	0.692		137	YORWdelta22	25		137	YGRCdelta15	25		137	YHLCdelta1	127	331	0.81		137	YDRCdelta5	88	152	0.82
138	YFLWdelta4	0.786		138	YNLCdelta6	0.692		138	YORWdelta17	25		138	YGLWdelta6	25		138	YGRWdelta23	123	315	0.81		138	YDRCdelta7	88	152	0.82
139	YGRWdelta23	0.786		139	YMRCdelta14	0.689		139	YORCdelta21	25		139	YGLWdelta2	25		139	YGRWdelta19	121	137	0.86		139	YDRCdelta8	88	152	0.82
140	YGRWdelta27	0.786		140	YDRWdelta20	0.688		140	YORCdelta20	25		140	YGLCdelta1	25		140	YHRCdelta10	119	331	0.8		140	YDRWdelta13	88	152	0.82
141	YLRCdelta25	0.786		141	YKLCdelta6	0.688		141	YLRWdelta20	25		141	YFLWdelta4	25		141	YNRCdelta8	119	331	0.81		141	YDRWdelta14	88	152	0.82
142	YLRCdelta26	0.786		142	YLRWdelta17	0.688		142	YJLCdelta3	25		142	YFLWdelta3	25		142	YELWdelta1	117	103	0.9		142	YDRWdelta19	88	152	0.82
143	YORWdelta17	0.786		143	YDLCdelta1	0.687		143	YILWdelta4	25		143	YERWdelta22	25		143	YELWdelta2	117	207	0.9		143	YDRWdelta20	88	152	0.82
144	YELCdelta4	0.785		144	YDRWdelta14	0.687		144	YILWdelta2	25		144	YERCdelta16	25		144	YERWdelta25	117	103	0.82		144	YDRWdelta29	88	152	0.82
145	YHLCdelta1	0.785		145	YLRCdelta25	0.687		145	YHRCdelta10	25		145	YERCdelta14	25		145	YORWdelta17	117	103	0.9		145	YELCdelta4	88	152	0.82
146	YBLWdelta5	0.784		146	YLRCdelta26	0.687		146	YGLWdelta6	25		146	YELWdelta2	25		146	YILWdelta2	115	333	0.8		146	YERWdelta22	88	152	0.82
147	YORWdelta23	0.784		147	YCRWdelta18	0.685		147	YGLWdelta2	25		147	YELWdelta1	25		147	YMLCdelta2	115	329	0.8		147	YFLWdelta3	88	152	0.82
148	YCLWdelta5	0.783		148	YBLWdelta2	0.685		148	YFRWdelta7	25		148	YELCdelta4	25		148	YBRCdelta14	113	196	0.94		148	YFLWdelta4	88	152	0.82
149	YDLCdelta1	0.783		149	YDRWdelta13	0.685		149	YERCdelta14	25		149	YDRWdelta29	25		149	YGLWdelta6	113	73	0.81		149	YGRCdelta17	88	152	0.82
150	YJRWdelta17	0.783		150	YDRWdelta29	0.685		150	YELWdelta2	25		150	YDRWdelta28	25		150	YCRWdelta18	111	315	0.81		150	YGRWdelta27	88	152	0.82
151	YLRWdelta22	0.783		151	YERWdelta22	0.685		151	YELWdelta1	25		151	YDRWdelta27	25		151	YDRWdelta19	111	315	0.81		151	YGRWdelta28	88	152	0.82
152	YLRWdelta23	0.783		152	YMRWdelta19	0.685		152	YDRCdelta5	25		152	YDRWdelta20	25		152	YDRWdelta20	111	315	0.81		152	YHLCdelta1	88	152	0.82
153	YFLWdelta3	0.782		153	YGLWdelta6	0.684		153	YDRCdelta4	25		153	YDRWdelta19	25		153	YDRWdelta29	111	315	0.81		153	YHRCdelta10	88	152	0.82
154	YGRCdelta18	0.78		154	YHRCdelta10	0.682		154	YBRCdelta11	25		154	YDRWdelta14	25		154	YELCdelta4	111	315	0.81		154	YILWdelta2	88	152	0.82
155	YARWdelta7	0.779		155	YORWdelta23	0.682		155	YARWdelta7	25		155	YDRWdelta13	25		155	YMRWdelta19	111	315	0.81		155	YJLCdelta3	88	152	0.82
156	YKLCdelta6	0.778		156	YORWdelta24	0.682		156	YMRCdelta14	24		156	YDRCdelta8	25		156	YORWdelta23	111	315	0.81		156	YJRCdelta19	88	152	0.82
157	YORWdelta24	0.778		157	YDRWdelta19	0.681		157	YLRCdelta19	24		157	YDRCdelta7	25		157	YORWdelta24	111	315	0.81		157	YJRWdelta17	88	152	0.82
158	YPLWdelta6	0.778		158	YGRWdelta28	0.681		158	YJLWdelta1	24		158	YDRCdelta5	25		158	YPLWdelta5	111	315	0.81		158	YLRCdelta18	88	152	0.82
159	YERCdelta16	0.777		159	YELWdelta2	0.679		159	YPLWdelta8	23		159	YDRCdelta4	25		159	YERCdelta14	109	103	0.89		159	YLRCdelta25	88	152	0.82
160	YMRCdelta14	0.777		160	YBLWdelta4	0.677		160	YPLWdelta5	23		160	YDRCdelta33	25		160	YORCdelta20	109	103	0.89		160	YLRCdelta26	88	152	0.82
161	YORWdelta12	0.777		161	YFLWdelta4	0.677		161	YORWdelta24	23		161	YDRCdelta32	25		161	YORCdelta21	109	103	0.89		161	YLRWdelta13	88	152	0.82
162	YDRWdelta13	0.775		162	YGRWdelta27	0.677		162	YORWdelta23	23		162	YDRCdelta22	25		162	YBLWdelta2	103	315	0.8		162	YLRWdelta14	88	152	0.82
163	YKRCdelta11	0.775		163	YMRCdelta11	0.677		163	YNLCdelta6	23		163	YDRCdelta21	25		163	YDRCdelta5	103	315	0.8		163	YLRWdelta22	88	152	0.82
164	YMRWdelta21	0.774		164	YERCdelta14	0.676		164	YNLCdelta5	23		164	YCRWdelta18	25		164	YDRWdelta13	103	315	0.8		164	YLRWdelta23	88	152	0.82
165	YCLWdelta4	0.772		165	YERCdelta16	0.676		165	YMRWdelta19	23		165	YCRWdelta17	25		165	YDRWdelta14	103	315	0.8		165	YMLCdelta2	88	152	0.82
166	YJRCdelta19	0.772		166	YERWdelta25	0.676		166	YMRWdelta12	23		166	YCRCdelta22	25		166	YERWdelta22	103	315	0.8		166	YMRWdelta19	88	152	0.82
167	YPLWdelta8	0.772		167	YJLCdelta5	0.675		167	YMLCdelta2	23		167	YCRCdelta21	25		167	YGRCdelta17	103	315	0.8		167	YNLCdelta5	88	152	0.82
168	YKLWdelta7	0.77		168	YBLWdelta5	0.674		168	YLRWdelta23	23		168	YCLWdelta5	25		168	YLRCdelta25	103	315	0.8		168	YNLCdelta6	88	152	0.82
169	YLRCdelta5	0.77		169	YORWdelta17	0.674		169	YLRWdelta22	23		169	YCLWdelta4	25		169	YLRCdelta26	103	331	0.8		169	YNLWdelta3	88	152	0.82
170	YLRCdelta27	0.767		170	YKLCdelta4	0.672		170	YLRCdelta26	23		170	YCLWdelta3	25		170	YPLWdelta8	103	315	0.8		170	YNLWdelta4	88	152	0.82
171	YGRWdelta28	0.76		171	YCLWdelta5	0.671		171	YLRCdelta25	23		171	YBLWdelta5	25		171	YJLCdelta3	101	103	0.89		171	YNRCdelta8	88	152	0.82
172	YPRWdelta14	0.75		172	YFRWdelta7	0.671		172	YJRWdelta17	23		172	YBLWdelta4	25		172	YBRCdelta11	100	70	0.88		172	YORWdelta23	88	152	0.82
173	YFRWdelta7	0.749		173	YKRCdelta11	0.671		173	YJRCdelta19	23		173	YBLWdelta2	25		173	YDRCdelta4	100	86	0.8		173	YORWdelta24	88	152	0.82
174	YOLCdelta7	0.748		174	YLRWdelta22	0.671		174	YJLCdelta5	23		174	YORWdelta17	24		174	YERWdelta7	100	70	0.92		174	YKLCdelta6	86	151	0.82
175	YERWdelta25	0.747		175	YLRWdelta23	0.671		175	YILCdelta5	23		175	YCLWdelta2a	24		175	YMRWdelta12	100	321	0.89		175	YORCdelta20	86	151	0.82
176	YGLWdelta6	0.747		176	YNRCdelta8	0.671		176	YGRWdelta28	23		176	YARWdelta7	24		176	YPRWdelta17	100	90	0.94		176	YORCdelta21	86	151	0.82
177	YLRWdelta15	0.744		177	YJRWdelta17	0.669		177	YGRWdelta27	23		177	YGRWdelta23	23		177	YBLWdelta4	96	315	0.83		177	YORWdelta17	86	157	0.82
178	YCRWdelta11	0.736		178	YGLCdelta1	0.667		178	YGRWdelta23	23		178	YPRWdelta14	22		178	YBLWdelta5	96	315	0.83		178	YELWdelta1	82	53	0.94
179	YCRWdelta12	0.725		179	YJRWdelta20	0.667		179	YGRCdelta18	23		179	YORCdelta15	22		179	YCLWdelta3	96	315	0.8		179	YELWdelta2	82	101	0.86
180	YKLCdelta4	0.724		180	YPRWdelta14	0.667		180	YGRCdelta17	23		180	YMRCdelta18	22		180	YFLWdelta3	96	315	0.8		180	YERCdelta14	82	101	0.86
181	YERWdelta9	0.722		181	YGRCdelta18	0.666		181	YGLCdelta1	23		181	YLRCdelta27	22		181	YFLWdelta4	96	315	0.8		181	YJLCdelta5	82	101	0.86
182	YMRCdelta11	0.722		182	YKLWdelta7	0.663		182	YFLWdelta4	23		182	YILWdelta4	22		182	YGRWdelta27	96	315	0.8		182	YLRWdelta17	82	101	0.86
183	YJRWdelta20	0.717		183	YPLWdelta6	0.663		183	YFLWdelta3	23		183	YILCdelta5	22		183	YJRCdelta19	96	315	0.8		183	YCLWdelta2a	80	152	0.82
184	YMLCdelta1	0.716		184	YORCdelta11	0.656		184	YERWdelta22	23		184	YDRCdelta9	22		184	YNLCdelta5	96	152	0.8		184	YGRCdelta18	80	152	0.82
185	YOLCdelta8	0.716		185	YERWdelta9	0.655		185	YELCdelta4	23		185	YPLCdelta10	21		185	YNLCdelta6	96	152	0.8		185	YDLCdelta1	78	43	0.97
186	YDRWdelta12	0.713		186	YERWdelta17	0.652		186	YDRWdelta29	23		186	YORWdelta10	21		186	YDRCdelta9	94	75	0.93		186	YLRWdelta15	76	86	0.86
187	YBRCdelta11	0.71		187	YCRWdelta12	0.65		187	YDRWdelta20	23		187	YLRWdelta12	21		187	YERCdelta16	94	87	0.9		187	YGLCdelta1	72	152	0.81
188	YFLWdelta2	0.705		188	YDRWdelta12	0.649		188	YDRWdelta19	23		188	YHRCdelta5	21		188	YFLWdelta5	94	71	0.91		188	YPLWdelta2	70	43	0.95
189	YJLWdelta1	0.704		189	YKRWdelta10	0.647		189	YDRWdelta14	23		189	YFRWdelta7	21		189	YKLWdelta7	94	87	0.9		189	YERWdelta25	66	57	0.89
190	YFLWdelta1	0.7		190	YERCdelta15	0.646		190	YDRWdelta13	23		190	YERWdelta9	21		190	YORCdelta18	94	63	0.9		190	YKLWdelta7	66	53	0.9
191	YPRCdelta13	0.693		191	YCRWdelta11	0.644		191	YCRWdelta18	23		191	YHRCdelta12	20		191	YARWdelta7	92	110	0.87		191	YLRCdelta27	66	101	0.84
192	YERCdelta15	0.692		192	YGRCdelta20	0.642		192	YCRWdelta12	23		192	YCLCdelta1	20		192	YJRWdelta20	92	70	0.92		192	YLRWdelta12	66	53	0.9
193	YKRWdelta10	0.691		193	YHRCdelta14	0.642		193	YCLWdelta5	23		193	YBLWdelta1	20		193	YMRCdelta14	92	110	0.86		193	YERCdelta16	64	96	0.84
194	YHRCdelta14	0.685		194	YPRCdelta13	0.642		194	YCLWdelta4	23		194	YPLWdelta9	19		194	YORWdelta16	90	109	0.85		194	YORCdelta18	64	152	0.8
195	YORCdelta11	0.684		195	YARCdelta8	0.641		195	YCLWdelta3	23		195	YLRCdelta9	19		195	YCLWdelta4	88	152	0.82		195	YDRWdelta10	62	51	0.9
196	YDRCdelta9	0.683		196	YGRCdelta25	0.64		196	YCLWdelta2a	23		196	YGLWdelta10	18		196	YCLWdelta5	88	152	0.82		196	YHRCdelta12	62	31	1
197	YGRWdelta26	0.681		197	YBRCdelta11	0.637		197	YBLWdelta5	23		197	YFRWdelta10	18		197	YGRWdelta28	88	152	0.82		197	YJRWdelta20	62	43	0.93
198	YALWdelta1	0.68		198	YALWdelta1	0.635		198	YBLWdelta4	23		198	YCRWdelta13	18		198	YJLCdelta5	88	315	0.8		198	YPRWdelta16	62	43	0.93
199	YARCdelta8	0.679		199	YDRCdelta9	0.635		199	YBLWdelta2	23		199	YORWdelta12	17		199	YJRWdelta17	88	152	0.82		199	YDRCdelta9	60	34	0.97
200	YDRWdelta31	0.677		200	YFLWdelta1	0.634		200	YOLCdelta7	22		200	YMRCdelta11	17		200	YLRWdelta22	88	152	0.82		200	YGRWdelta22	60	152	0.81
201	YBRWdelta16	0.67		201	YDRWdelta31	0.628		201	YLRCdelta27	22		201	YKLCdelta2	17		201	YLRWdelta23	88	152	0.82		201	YJLWdelta1	60	66	0.86
202	YGLCdelta5	0.665		202	YERCdelta10	0.627		202	YERWdelta9	22		202	YDRWdelta10	17		202	YGRCdelta18	86	87	0.89		202	YMRCdelta11	60	38	0.94
203	YJRCdelta16	0.665		203	YORWdelta10	0.625		203	YORWdelta10	21		203	YCRWdelta11	17		203	YLRWdelta20	82	89	0.86		203	YARWdelta7	58	41	0.95
204	YLRWdelta17	0.66		204	YJLWdelta10	0.623		204	YLRWdelta4	21		204	YPRWdelta16	16		204	YCLWdelta2a	80	76	0.82		204	YCLCdelta1	58	117	0.82
205	YERWdelta17	0.655		205	YJRCdelta16	0.623		205	YLRWdelta12	21		205	YPRCdelta22	16		205	YERWdelta13	80	104	0.88		205	YCRWdelta11	58	37	0.94
206	YNRCdelta9	0.653		206	YGLCdelta5	0.62		206	YLRCdelta16	21		206	YPRCdelta13	16		206	YGRWdelta24	80	88	0.85		206	YPLWdelta9	58	65	0.86
207	YKLCdelta2	0.65		207	YJLWdelta1	0.613		207	YKLWdelta7	21		207	YLRWdelta17	16		207	YLRWdelta15	80	152	0.88		207	YPRCdelta22	58	37	0.94
208	YELWdelta5	0.648		208	YMRCdelta18	0.611		208	YGRWdelta19	21		208	YJLWdelta8	16		208	YLRWdelta17	78	43	0.92		208	YJRCdelta16	56	56	0.87
209	YGLCdelta1	0.645		209	YOLCdelta8	0.607		209	YERWdelta13	21		209	YJLWdelta1	16		209	YPLWdelta2	78	55	0.97		209	YLRWdelta20	56	119	0.8
210	YFLCdelta6	0.635		210	YGRWdelta26	0.605		210	YERCdelta16	21		210	YHRCdelta8	16		210	YCRWdelta12	76	58	0.9		210	YNRCdelta7	56	40	0.92
211	YPLWdelta7	0.634		211	YKLCdelta2	0.604		211	YOLCdelta2	20		211	YERWdelta7	16		211	YHRCdelta5	76	90	0.87		211	YBLWdelta1	54	43	0.9
212	YBLCdelta7	0.63		212	YFLCdelta6	0.6		212	YHRCdelta12	20		212	YERCdelta8	16		212	YJRCdelta16	76	66	0.93		212	YGLWdelta10	54	43	0.9
213	YHRWdelta9	0.629		213	YNRCdelta9	0.598		213	YERCdelta26	20		213	YERCdelta26	16		213	YCLWdelta2b	74	217	0.85		213	YHRCdelta8	54	43	0.9
214	YJLWdelta10	0.624		214	YELWdelta5	0.596		214	YPLWdelta9	19		214	YDRWdelta12	16		214	YJLWdelta9	74	73	0.87		214	YKLCdelta4	54	39	0.92
215	YERCdelta10	0.623		215	YPLWdelta7	0.595		215	YMRCdelta18	19		215	YBRWdelta15	16		215	YLRCdelta27	74	89	0.79		215	YORWdelta10	54	39	0.92
216	YBRWdelta17	0.618		216	YMLCdelta1	0.592		216	YORCdelta11	18		216	YORCdelta18	15		216	YGLCdelta1	72	152	0.81		216	YPRWdelta17	54	43	0.9
217	YGRCdelta25	0.613		217	YGLWdelta10	0.58		217	YLRWdelta17	18		217	YKLCdelta4	15		217	YPRWdelta16	70	51	0.92		217	YILCdelta5	52	42	0.92
218	YPRWdelta16	0.612		218	YHRWdelta9	0.574		218	YGLWdelta10	18		218	YJRCdelta16	15		218	YFRWdelta10	68	98	0.93		218	YMRWdelta16	50	33	0.93
219	YLRWdelta24	0.599		219	YKLWdelta1	0.573		219	YFRWdelta10	18		219	YIRCdelta6	15		219	YLRCdelta16	68	69	0.89		219	YELCdelta3	48	68	0.83
220	YGRCdelta20	0.592		220	YHRCdelta4	0.571		220	YERWdelta25	18		220	YGRWdelta24	15		220	YMRWdelta16	68	46	0.84		220	YERWdelta7	46	27	0.96
221	YHRCdelta4	0.592		221	YBLCdelta7	0.564		221	YDRCdelta6b	18		221	YGRWdelta22	15		221	YOLCdelta2	66	65	0.93		221	YGRWdelta24	46	35	0.91
222	YORWdelta10	0.592		222	YPRWdelta16	0.555		222	YPRWdelta14	17		222	YGRCdelta25	15		222	YPLWdelta11	66	45	0.87		222	YHRCdelta5	46	39	0.89
223	YJLCdelta7	0.591		223	YBRWdelta16	0.554		223	YPRCdelta13	17		223	YOLWdelta6	14		223	YLRWdelta4	64	48	0.97		223	YMRCdelta14	44	34	0.91
224	YDRCdelta2	0.588		224	YGRWdelta19	0.55		224	YORWdelta12	17		224	YMRWdelta15	14		224	YMRCdelta11	64	36	0.91		224	YORWdelta19	44	38	0.89
225	YGRWdelta19	0.588		225	YLRWdelta24	0.544		225	YMRCdelta11	17		225	YLRCdelta16	14		225	YBRWdelta18	60	70	0.85		225	YERWdelta17	42	45	0.88
226	YMRCdelta18	0.587		226	YDRWdelta30	0.542		226	YKLCdelta2	17		226	YHRCdelta6	14		226	YPRCdelta13	60	81	0.85		226	YHRCdelta11	42	37	0.89
227	YKLWdelta1	0.576		227	YJLCdelta7	0.538		227	YJLCdelta6	17		227	YHRCdelta4	14		227	YLRWdelta12	58	117	0.87		227	YLRCdelta16	42	33	0.9
228	YLRWdelta12	0.573		228	YHRCdelta11	0.536		228	YERCdelta10	17		228	YHRCdelta14	14		228	YOLCdelta8	58	73	0.84		228	YGLWdelta4	40	32	0.9
229	YOLCdelta2	0.573		229	YBRWdelta17	0.533		229	YCRWdelta11	17		229	YGRWdelta19	14		229	YPLWdelta9	58	57	0.82		229	YMRWdelta12	40	76	0.81
230	YGLWdelta10	0.566		230	YDRCdelta2	0.532		230	YBLWdelta1	17		230	YGLWdelta8	14		230	YCRWdelta11	56	44	0.96		230	YORCdelta9	40	28	0.92
231	YLRCdelta16	0.56		231	YHRCdelta12	0.532		231	YPRWdelta16	16		231	YERWdelta25	14		231	YELCdelta3	56	68	0.85		231	YORWdelta16	40	68	0.82
232	YDRWdelta30	0.553		232	YLRWdelta12	0.529		232	YPRCdelta22	16		232	YERWdelta17	14		232	YJLCdelta6	56	32	0.9		232	YPRCdelta13	40	24	0.95
233	YHRCdelta5	0.547		233	YCLWdelta2a	0.525		233	YPLCdelta1	16		233	YERWdelta11	14		233	YDRWdelta10	54	43	0.9		233	YDRWdelta12	38	23	0.95
234	YBRCdelta19	0.543		234	YMRWdelta15	0.525		234	YOLCdelta8	16		234	YELWdelta5	14		234	YHRCdelta12	54	43	0.9		234	YELWdelta5	38	27	0.92
235	YHRCdelta11	0.526		235	YORCdelta9	0.522		235	YJLWdelta8	16		235	YCRWdelta12	14		235	YFRCdelta9	52	38	0.84		235	YFRWdelta10	38	31	0.9
236	YORCdelta9	0.525		236	YGLWdelta2	0.517		236	YJLWdelta10	16		236	YCLWdelta2b	14		236	YHRCdelta8	52	34	0.94		236	YGLWdelta8	38	23	0.95
237	YCLWdelta2a	0.514		237	YLRCdelta16	0.516		237	YHRCdelta8	16		237	YBRWdelta17	14		237	YORWdelta22	52	66	0.92		237	YGRCdelta25	38	35	0.88
238	YHRCdelta12	0.512		238	YDRWdelta10	0.506		238	YGLWdelta9	16		238	YBRCdelta19	14		238	YBLWdelta8	50	41	0.86		238	YCRWdelta12	36	98	0.8
239	YMRWdelta15	0.507		239	YLRWdelta6	0.505		239	YGLWdelta8	16		239	YARCdelta8	14		239	YPLCdelta1	50	57	0.85		239	YGLWdelta9	36	26	0.92
240	YLRWdelta6	0.503		240	YHRCdelta5	0.501		240	YDRWdelta12	16		240	YPRWdelta17	13		240	YPRCdelta22	50	53	0.92		240	YMRWdelta15	36	62	0.82
241	YERCdelta8	0.499		241	YCRCdelta14	0.5		241	YHRCdelta5	15		241	YMRCdelta14	13		241	YBLWdelta1	46	43	0.88		241	YNRCdelta9	36	42	0.85
242	YCRWdelta20	0.494		242	YOLCdelta2	0.499		242	YGRWdelta26	15		242	YJRCdelta15	13		242	YGLCdelta5	46	39	0.93		242	YERCdelta8	34	21	0.95
243	YGLWdelta2	0.494		243	YBLWdelta1	0.497		243	YGLCdelta5	15		243	YJLWdelta10	13		243	YGLWdelta10	46	43	0.89		243	YIRCdelta6	34	25	0.92
244	YDRWdelta10	0.489		244	YIRCdelta6	0.495		244	YELCdelta3	15		244	YGLWdelta9	13		244	YGRWdelta26	46	23	0.96		244	YKLCdelta2	34	17	1
245	YIRCdelta6	0.487		245	YBRCdelta19	0.483		245	YBRWdelta18	15		245	YGLCdelta5	13		245	YHRCdelta6	46	63	0.84		245	YLRWdelta4	34	25	0.92
246	YBLWdelta1	0.48		246	YLRCdelta19	0.478		246	YORWdelta16	14		246	YFLCdelta6	13		246	YILCdelta5	46	27	1		246	YOLCdelta8	34	21	0.95
247	YERWdelta12	0.475		247	YERCdelta26	0.476		247	YOLWdelta6	14		247	YERCdelta15	13		247	YKLCdelta4	46	39	0.88		247	YBRWdelta17	32	20	0.95
248	YCRCdelta14	0.474		248	YERWdelta21	0.475		248	YMRWdelta16	14		248	YDRWdelta30	13		248	YLRWdelta24	46	31	0.89		248	YERCdelta26	32	16	1
249	YMRWdelta16	0.472		249	YLRWdelta4	0.463		249	YMRWdelta15	14		249	YARCdelta3	13		249	YORWdelta10	46	43	0.88		249	YFLCdelta6	32	28	0.89
250	YLRWdelta20	0.468		250	YERWdelta12	0.462		250	YLRWdelta24	14		250	YPLWdelta7	12		250	YERWdelta17	44				250	YGLCdelta5	32
251	YLRCdelta19	0.465		251	YMRWdelta20	0.462		251	YIRCdelta6	14		251	YORWdelta16	12		251	YGLWdelta9	44				251	YJLWdelta8	32
252	YFRWdelta10	0.464		252	YERCdelta8	0.45		252	YHRCdelta4	14		252	YORCdelta9	12		252	YDRWdelta31	42				252	YJRCdelta15	32
253	YMRWdelta20	0.464		253	YPLWdelta9	0.443		253	YHRCdelta14	14		253	YOLCdelta2	12		253	YFLCdelta6	42				253	YERWdelta13	30
254	YLRWdelta4	0.46		254	YILCdelta5	0.433		254	YGRCdelta25	14		254	YNRCdelta9	12		254	YGLWdelta8	42				254	YGRWdelta26	30
255	YPLCdelta1	0.457		255	YPLCdelta1	0.428		255	YERWdelta7	14		255	YMRWdelta20	12		255	YORCdelta11	42				255	YKRCdelta9	30
256	YERCdelta26	0.456		256	YFRWdelta10	0.423		256	YERCdelta15	14		256	YMRWdelta16	12		256	YDRCdelta6b	40				256	YORCdelta11	30
257	YJLCdelta4	0.453		257	YCRWdelta20	0.421		257	YBRWdelta17	14		257	YLRWdelta4	12		257	YERCdelta15	40				257	YORWdelta22	30
258	YERWdelta11	0.449		258	YERCdelta23	0.415		258	YARCdelta8	14		258	YLRWdelta20	12		258	YERCdelta26	40				258	YARCdelta8	28
259	YHRCdelta8	0.423		259	YMRWdelta16	0.414		259	YMRWdelta20	13		259	YLRWdelta15	12		259	YGLWdelta4	40				259	YBRCdelta19	28
260	YPLWdelta9	0.423		260	YLRWdelta20	0.412		260	YLRWdelta15	13		260	YKRCdelta9	12		260	YJLWdelta10	40				260	YCLWdelta2b	28
261	YBLWdelta6	0.421		261	YOLWdelta6	0.409		261	YJRCdelta15	13		261	YGRWdelta26	12		261	YKLCdelta2	40				261	YDRWdelta30	28
262	YILCdelta5	0.421		262	YJLCdelta4	0.408		262	YJLWdelta9	13		262	YGLWdelta4	12		262	YERCdelta8	38				262	YHRCdelta14	28
263	YERWdelta21	0.415		263	YGLWdelta4	0.398		263	YHRWdelta9	13		263	YERWdelta13	12		263	YGRCdelta25	38				263	YHRCdelta4	28
264	YOLWdelta6	0.409		264	YHRCdelta8	0.396		264	YHRCdelta6	13		264	YELCdelta3	12		264	YHRWdelta9	38				264	YHRCdelta6	28
265	YERCdelta23	0.404		265	YELCdelta3	0.385		265	YHRCdelta11	13		265	YBLCdelta7	12		265	YKRCdelta9	38				265	YJLWdelta10	28
266	YELCdelta3	0.399		266	YERWdelta11	0.385		266	YGRWdelta24	13		266	YALWdelta1	12		266	YBRCdelta19	36				266	YOLWdelta6	28
267	YELWdelta1	0.396		267	YALCdelta2	0.371		267	YERWdelta17	13		267	YORWdelta22	11		267	YJLCdelta7	36				267	YARCdelta3	26
268	YFRCdelta9	0.378		268	YPRCdelta22	0.367		268	YDRWdelta10	13		268	YORWdelta19	11		268	YMRWdelta15	36				268	YBRCdelta11	26
269	YCLCdelta1	0.377		269	YBLWdelta6	0.362		269	YBLWdelta3	13		269	YORCdelta11	11		269	YDRWdelta12	34				269	YBRWdelta16	26
270	YERWdelta7	0.373		270	YELWdelta1	0.362		270	YARCdelta3	13		270	YOLCdelta8	11		270	YERCdelta10	34				270	YERCdelta15	26
271	YORCdelta18	0.372		271	YGLWdelta8	0.342		271	YPLWdelta11	12		271	YNRCdelta7	11		271	YFLWdelta1	34				271	YGRCdelta12	26
272	YERWdelta13	0.363		272	YJRCdelta15	0.342		272	YNRCdelta9	12		272	YMRWdelta12	11		272	YHRCdelta11	34				272	YHRWdelta9	26
273	YGLWdelta4	0.362		273	YJLWdelta8	0.341		273	YMLCdelta1	12		273	YHRWdelta9	11		273	YBLWdelta3	32				273	YALCdelta2	24
274	YORWdelta19	0.362		274	YFRCdelta9	0.337		274	YKRCdelta9	12		274	YHRCdelta11	11		274	YBRWdelta17	32				274	YALWdelta1	24
275	YPRCdelta22	0.357		275	YGRCdelta12	0.333		275	YKLWdelta1	12		275	YHLWdelta2	11		275	YDRWdelta30	32				275	YBLCdelta7	24
276	YALCdelta2	0.355		276	YERWdelta13	0.324		276	YKLCdelta4	12		276	YGRCdelta12	11		276	YJLWdelta8	32				276	YMRWdelta20	24
277	YORWdelta16	0.355		277	YORCdelta18	0.316		277	YJLCdelta7	12		277	YBRWdelta16	11		277	YJRCdelta15	32				277	YOLCdelta2	24
278	YJRCdelta15	0.347		278	YORWdelta16	0.313		278	YGLWdelta4	12		278	YALCdelta2	11		278	YMLCdelta1	32				278	YPLWdelta7	24
279	YBRWdelta18	0.346		279	YBLWdelta8	0.312		279	YFRCdelta9	12		279	YPRCdelta15			279	YELWdelta5	30				279	YERWdelta12	22
280	YPRWdelta17	0.343		280	YJRWdelta14	0.312		280	YFLCdelta6	12		280	YPLWdelta11			280	YARCdelta8	28				280	YGRCdelta20	22
281	YGRWdelta22	0.335		281	YERWdelta7	0.308		281	YERCdelta8	12		281	YPLCdelta1			281	YHRCdelta14	28				281	YHLWdelta2	22
282	YGLWdelta8	0.332		282	YORWdelta19	0.308		282	YDRWdelta30	12		282	YMLCdelta1			282	YHRCdelta4	28				282	YBLWdelta3
283	YJLWdelta8	0.331		283	YHLWdelta2	0.301		283	YCLWdelta2b	12		283	YLRWdelta24			283	YIRCdelta6	28				283	YBLWdelta6
284	YPLWdelta11	0.327		284	YARCdelta3	0.293		284	YBLWdelta8	12		284	YKRWdelta10			284	YKLWdelta1	28				284	YBLWdelta8
285	YNRCdelta7	0.322		285	YPRWdelta17	0.292		285	YBLCdelta7	12		285	YKLWdelta1			285	YMRWdelta20	28				285	YBRWdelta18
286	YORWdelta22	0.322		286	YCLCdelta1	0.281		286	YALWdelta1	12		286	YJRWdelta14			286	YNRCdelta9	28				286	YCRCdelta14
287	YBLWdelta8	0.32		287	YBRWdelta18	0.279		287	YPRCdelta15	11		287	YJLWdelta9			287	YOLWdelta6	28				287	YDRCdelta2
288	YGRCdelta12	0.319		288	YMRWdelta12	0.278		288	YGRCdelta12	11		288	YJLCdelta7			288	YARCdelta3	26				288	YDRCdelta6b
289	YMRWdelta12	0.316		289	YORWdelta22	0.276		289	YFLWdelta1	11		289	YJLCdelta6			289	YBRWdelta16	26				289	YDRWdelta31
290	YJLWdelta9	0.311		290	YKRCdelta9	0.264		290	YELWdelta5	11		290	YGRCdelta20			290	YPRCdelta15	26				290	YERCdelta10
291	YPRCdelta15	0.309		291	YGRWdelta24	0.262		291	YDRWdelta31	11		291	YFRCdelta9			291	YALCdelta2	24				291	YERWdelta21
292	YJRWdelta14	0.298		292	YGRWdelta22	0.249		292	YBRWdelta16	11		292	YFLWdelta5			292	YALWdelta1	24				292	YFLWdelta1
293	YHLWdelta2	0.288		293	YPRCdelta15	0.249		293	YBRCdelta19	11		293	YFLWdelta1			293	YBLCdelta7	24				293	YFLWdelta5
294	YARCdelta3	0.28		294	YNRCdelta7	0.24		294	YALCdelta2	11		294	YERWdelta21			294	YERWdelta12	22				294	YFRCdelta9
295	YGRWdelta24	0.28		295	YPLWdelta11	0.232		295	YPLWdelta7			295	YERWdelta12			295	YGRCdelta12	22				295	YJLCdelta6
296	YHRCdelta6	0.276		296	YBRCdelta14	0.229		296	YORCdelta9			296	YERCdelta10			296	YBLWdelta6					296	YJLCdelta7
297	YKRCdelta9	0.26		297	YJLWdelta9	0.226		297	YKRWdelta10			297	YDRWdelta31			297	YCRCdelta14					297	YJLWdelta9
298	YCLWdelta2b	0.229		298	YHRCdelta6	0.21		298	YJRWdelta14			298	YDRCdelta6b			298	YDRCdelta2					298	YJRWdelta14
299	YBRCdelta14	0.226		299	YCLWdelta2b	0.202		299	YHLWdelta2			299	YDRCdelta2			299	YERWdelta21					299	YKLWdelta1
300	YBLWdelta3	0.225		300	YJLCdelta6	0.191		300	YGRCdelta20			300	YCRCdelta14			300	YGRCdelta20					300	YKRWdelta10
301	YJLCdelta6	0.209		301	YBLWdelta3	0.184		301	YERWdelta21			301	YBRWdelta18			301	YHLWdelta2					301	YLRWdelta24
302	YFLWdelta5	0.193		302	YGLWdelta9	0.158		302	YERWdelta12			302	YBRCdelta11			302	YJRWdelta14					302	YMLCdelta1
303	YGLWdelta9	0.157		303	YPLWdelta2	0.127		303	YDRCdelta2			303	YBLWdelta8			303	YKRWdelta10					303	YPLCdelta1
304	YPLWdelta2	0.127		304	YFLWdelta5	0.126		304	YCRCdelta14			304	YBLWdelta6			304	YORCdelta9					304	YPLWdelta11
305	YDRCdelta6b	0.078		305	YDRCdelta6b	0.077		305	YBLWdelta6			305	YBLWdelta3			305	YPLWdelta7					305	YPRCdelta15

## Sheet: donorSort
		Rank vs YCRCdelta6				Rank vs YCRCdelta7
	overall	longest block	local		overall	longest block	local
	identity	of 100% identity	identity		identity	of 100% identity	identity
YALCdelta2	276	294	294		267	278	273
YALWdelta1	198	286	286		198	266	274
YARCdelta3	294	270	270		284	249	267
YARCdelta4	60	56	56		70	89	72
YARCdelta5	61	55	55		71	88	73
YARCdelta8	199	258	258		195	239	258
YARWdelta6	15	85	85		52	56	58
YARWdelta7	155	155	155		125	176	203
YBLCdelta7	212	285	285		221	265	275
YBLWdelta1	246	230	230		243	193	211
YBLWdelta10	7	15	15		1	14	1
YBLWdelta2	135	199	199		148	173	124
YBLWdelta3	300	269	269		301	305	282
YBLWdelta4	131	198	198		160	172	118
YBLWdelta5	146	197	197		168	171	119
YBLWdelta6	261	305	305		269	304	283
YBLWdelta8	287	284	284		279	303	284
YBLWdelta9	16	14	14		17	13	17
YBRCdelta11	187	154	154		197	302	268
YBRCdelta14	299	123	123		296	93	105
YBRCdelta19	234	293	293		245	238	259
YBRWdelta12	27	13	13		10	12	10
YBRWdelta13	20	12	12		11	11	11
YBRWdelta15	75	116	116		65	215	86
YBRWdelta16	201	292	292		223	277	269
YBRWdelta17	216	257	257		229	237	247
YBRWdelta18	279	245	245		287	301	285
YCLCdelta1	269	121	121		286	192	204
YCLWdelta15	62	54	54		72	87	74
YCLWdelta16	71	83	83		61	86	75
YCLWdelta2a	237	196	196		233	175	183
YCLWdelta2b	298	283	283		299	236	260
YCLWdelta3	119	195	195		121	170	125
YCLWdelta4	165	194	194		134	169	126
YCLWdelta5	148	193	193		171	168	127
YCRCdelta14	248	304	304		241	300	286
YCRCdelta21	83	53	53		101	167	128
YCRCdelta22	102	82	82		85	166	129
YCRCdelta6					30	17	26
YCRCdelta7	81	20	20
YCRWdelta11	178	229	229		191	203	205
YCRWdelta12	179	192	192		187	235	238
YCRWdelta13	79	132	132		81	198	92
YCRWdelta17	86	64	64		95	165	130
YCRWdelta18	123	191	191		147	164	131
YCRWdelta19	41	47	47		37	48	33
YCRWdelta20	242	99	99		257	85	94
YCRWdelta23	39	46	46		25	47	34
YCRWdelta24	40	45	45		26	46	35
YDLCdelta1	149	111	111		143	73	185
YDRCdelta2	224	303	303		230	299	287
YDRCdelta21	106	81	81		98	163	132
YDRCdelta22	87	63	63		96	162	133
YDRCdelta3	4	72	72		49	16	49
YDRCdelta32	105	80	80		97	161	134
YDRCdelta33	103	79	79		105	160	135
YDRCdelta4	127	153	153		133	159	136
YDRCdelta5	120	152	152		114	158	137
YDRCdelta6a	92	104	104		90	62	69
YDRCdelta6b	305	221	221		305	298	288
YDRCdelta7	107	78	78		99	157	138
YDRCdelta8	108	77	77		100	156	139
YDRCdelta9	196	120	120		199	184	199
YDRWdelta10	244	268	268		238	202	195
YDRWdelta11	1	11	11		28	10	25
YDRWdelta12	186	240	240		188	214	233
YDRWdelta13	162	190	190		149	155	140
YDRWdelta14	136	189	189		144	154	141
YDRWdelta19	101	188	188		157	153	142
YDRWdelta20	128	187	187		140	152	143
YDRWdelta23	46	44	44		38	45	36
YDRWdelta24	44	43	43		46	44	37
YDRWdelta25	28	89	89		51	57	50
YDRWdelta26	29	71	71		35	15	27
YDRWdelta27	88	62	62		107	151	106
YDRWdelta28	95	69	69		108	150	107
YDRWdelta29	124	186	186		150	149	144
YDRWdelta30	232	282	282		226	248	261
YDRWdelta31	200	291	291		201	297	289
YDRWdelta7	78	105	105		77	65	89
YELCdelta3	266	244	244		265	264	219
YELCdelta4	144	185	185		128	148	145
YELWdelta1	267	151	151		270	147	178
YELWdelta2	121	150	150		159	146	179
YELWdelta5	208	290	290		214	234	234
YELWdelta6	55	103	103		50	64	52
YERCdelta10	215	228	228		202	296	290
YERCdelta14	129	149	149		164	145	180
YERCdelta15	192	256	256		190	247	270
YERCdelta16	159	210	210		165	144	193
YERCdelta19	70	76	76		62	84	76
YERCdelta20	63	52	52		73	83	77
YERCdelta23	265	42	42		258	43	65
YERCdelta24	53	41	41		47	42	48
YERCdelta26	256	213	213		247	213	248
YERCdelta8	241	281	281		252	212	242
YERWdelta11	258	114	114		266	233	123
YERWdelta12	247	302	302		250	295	279
YERWdelta13	272	209	209		276	263	253
YERWdelta17	205	267	267		186	232	225
YERWdelta21	263	301	301		248	294	291
YERWdelta22	137	184	184		151	143	146
YERWdelta25	175	220	220		166	231	189
YERWdelta7	270	255	255		281	211	220
YERWdelta9	181	202	202		185	190	120
YFLCdelta6	210	280	280		212	246	249
YFLWdelta1	190	289	289		200	293	292
YFLWdelta2	188	102	102		94	63	61
YFLWdelta3	153	183	183		137	142	147
YFLWdelta4	138	182	182		161	141	148
YFLWdelta5	302	115	115		304	292	293
YFRCdelta8	37	84	84		6	52	22
YFRCdelta9	268	279	279		274	291	294
YFRWdelta10	252	219	219		256	197	235
YFRWdelta7	173	148	148		172	189	98
YGLCdelta1	209	181	181		178	140	187
YGLCdelta5	202	243	243		206	245	250
YGLWdelta10	230	218	218		217	196	212
YGLWdelta2	243	147	147		236	139	97
YGLWdelta3	58	90	90		57	53	57
YGLWdelta4	273	278	278		263	262	228
YGLWdelta6	176	146	146		153	138	103
YGLWdelta7	17	40	40		9	41	21
YGLWdelta8	282	239	239		271	230	236
YGLWdelta9	303	238	238		302	244	239
YGRCdelta12	288	288	288		275	276	271
YGRCdelta15	109	75	75		93	137	108
YGRCdelta16	93	66	66		92	136	109
YGRCdelta17	132	180	180		129	135	149
YGRCdelta18	154	179	179		181	134	184
YGRCdelta20	220	300	300		192	290	280
YGRCdelta25	217	254	254		196	222	237
YGRCdelta29	21	10	10		7	9	6
YGRCdelta30	22	9	9		8	8	7
YGRWdelta11	11	8	8		2	7	2
YGRWdelta13	23	19	19		31	21	28
YGRWdelta14	24	18	18		32	20	29
YGRWdelta19	225	208	208		224	229	101
YGRWdelta21	73	101	101		66	51	66
YGRWdelta22	281	119	119		292	221	200
YGRWdelta23	139	178	178		135	177	115
YGRWdelta24	295	266	266		291	220	221
YGRWdelta26	197	242	242		210	261	254
YGRWdelta27	140	177	177		162	133	150
YGRWdelta28	171	176	176		158	132	151
YGRWdelta31	66	92	92		68	82	63
YGRWdelta32	14	39	39		20	40	18
YHLCdelta1	145	131	131		119	131	152
YHLWdelta2	293	299	299		283	275	281
YHRCdelta10	114	145	145		154	130	153
YHRCdelta11	235	265	265		228	274	226
YHRCdelta12	238	212	212		231	191	196
YHRCdelta14	194	253	253		193	228	262
YHRCdelta15	30	38	38		12	39	12
YHRCdelta16	32	37	37		21	38	19
YHRCdelta3	12	36	36		24	37	23
YHRCdelta4	221	252	252		220	227	263
YHRCdelta5	233	241	241		240	188	222
YHRCdelta6	296	264	264		298	226	264
YHRCdelta8	259	237	237		264	210	213
YHRWdelta13	110	106	106		122	92	91
YHRWdelta7	52	97	97		56	55	51
YHRWdelta9	213	263	263		218	273	272
YILCdelta1	72	96	96		69	61	84
YILCdelta3	74	100	100		88	96	70
YILCdelta5	262	175	175		254	183	217
YILWdelta2	122	144	144		104	129	154
YILWdelta4	56	143	143		67	182	55
YIRCdelta6	245	251	251		244	219	243
YJLCdelta3	130	142	142		115	128	155
YJLCdelta4	257	73	73		262	49	59
YJLCdelta5	117	174	174		167	127	181
YJLCdelta6	301	227	227		300	289	295
YJLCdelta7	223	277	277		227	288	296
YJLWdelta1	189	158	158		207	209	201
YJLWdelta10	214	236	236		204	243	265
YJLWdelta8	283	235	235		273	208	251
YJLWdelta9	290	262	262		297	287	297
YJRCdelta15	278	261	261		272	242	252
YJRCdelta16	203	130	130		205	218	208
YJRCdelta19	166	173	173		131	126	156
YJRWdelta11	25	17	17		33	19	30
YJRWdelta12	96	68	68		109	125	110
YJRWdelta13	26	16	16		34	18	31
YJRWdelta14	292	298	298		280	286	298
YJRWdelta17	150	172	172		177	124	157
YJRWdelta18	59	88	88		60	60	60
YJRWdelta20	183	129	129		179	75	197
YKLCdelta2	207	226	226		211	201	244
YKLCdelta4	180	276	276		170	217	214
YKLCdelta5	100	86	86		80	54	67
YKLCdelta6	156	110	110		141	74	174
YKLWdelta1	227	275	275		219	285	299
YKLWdelta3	76	128	128		79	94	87
YKLWdelta7	168	207	207		182	123	190
YKRCdelta11	163	127	127		173	122	99
YKRCdelta12	8	7	7		3	6	3
YKRCdelta8	3	6	6		29	5	24
YKRCdelta9	297	274	274		290	260	255
YKRWdelta10	193	297	297		189	284	300
YLLCdelta1	38	98	98		53	70	53
YLRCdelta16	231	206	206		237	225	227
YLRCdelta18	111	126	126		91	121	158
YLRCdelta19	251	157	157		246	67	85
YLRCdelta2	47	35	35		39	36	38
YLRCdelta21	42	95	95		55	59	56
YLRCdelta25	141	171	171		145	120	159
YLRCdelta26	142	170	170		146	119	160
YLRCdelta27	170	201	201		126	181	191
YLRCdelta3	54	34	34		48	35	39
YLRCdelta5	169	118	118		116	72	116
YLRCdelta7	67	58	58		63	81	78
YLRCdelta8	68	57	57		64	80	79
YLRCdelta9	77	135	135		78	195	93
YLRWdelta10	97	67	67		110	118	111
YLRWdelta11	89	61	61		111	117	112
YLRWdelta12	228	205	205		232	187	192
YLRWdelta13	94	70	70		123	116	161
YLRWdelta14	104	74	74		86	115	162
YLRWdelta15	177	260	260		120	259	186
YLRWdelta17	204	217	217		142	207	182
YLRWdelta20	250	141	141		260	258	209
YLRWdelta22	151	169	169		174	114	163
YLRWdelta23	152	168	168		175	113	164
YLRWdelta24	219	250	250		225	283	301
YLRWdelta4	254	204	204		249	257	245
YLRWdelta6	240	113	113		239	69	95
YMLCdelta1	184	273	273		216	282	302
YMLCdelta2	115	167	167		106	112	165
YMLWdelta3	33	33	33		13	34	13
YMLWdelta4	31	32	32		14	33	14
YMLWdelta5	69	65	65		74	79	80
YMLWdelta6	99	87	87		59	78	81
YMRCdelta10	48	31	31		40	32	40
YMRCdelta11	182	225	225		163	200	202
YMRCdelta13	82	112	112		82	66	64
YMRCdelta14	160	156	156		139	241	223
YMRCdelta18	226	215	215		208	180	88
YMRCdelta7	9	5	5		4	4	4
YMRCdelta8	10	4	4		5	3	5
YMRCdelta9	49	30	30		41	31	41
YMRWdelta12	289	166	166		288	272	229
YMRWdelta15	239	249	249		234	224	240
YMRWdelta16	249	248	248		259	256	218
YMRWdelta17	57	109	109		54	91	54
YMRWdelta19	125	165	165		152	111	166
YMRWdelta20	253	259	259		251	255	276
YMRWdelta21	164	107	107		132	58	96
YNLCdelta1	5	29	29		15	30	15
YNLCdelta2	6	28	28		16	29	16
YNLCdelta5	118	164	164		124	110	167
YNLCdelta6	113	163	163		138	109	168
YNLWdelta3	84	51	51		102	108	169
YNLWdelta4	85	50	50		103	107	170
YNRCdelta7	285	94	94		294	271	210
YNRCdelta8	112	134	134		176	106	171
YNRCdelta9	206	272	272		213	254	241
YOLCdelta1	80	91	91		87	68	90
YOLCdelta2	229	211	211		242	253	277
YOLCdelta3	43	108	108		58	90	62
YOLCdelta7	174	200	200		136	105	102
YOLCdelta8	185	234	234		209	270	246
YOLWdelta4	45	27	27		23	28	42
YOLWdelta5	18	26	26		42	27	43
YOLWdelta6	264	247	247		261	223	266
YORCdelta11	195	216	216		184	269	256
YORCdelta15	116	125	125		84	179	100
YORCdelta18	271	117	117		277	216	194
YORCdelta20	133	140	140		117	104	175
YORCdelta21	134	139	139		118	103	176
YORCdelta25	2	1	1		36	50	32
YORCdelta9	236	296	296		235	252	230
YORWdelta10	222	203	203		203	186	215
YORWdelta12	161	224	224		83	199	68
YORWdelta13	34	3	3		18	2	8
YORWdelta14	35	2	2		19	1	9
YORWdelta16	277	246	246		278	251	231
YORWdelta17	143	138	138		169	174	177
YORWdelta19	274	122	122		282	268	224
YORWdelta22	286	137	137		289	267	257
YORWdelta23	147	162	162		155	102	172
YORWdelta24	157	161	161		156	101	173
YPLCdelta1	255	233	233		255	281	303
YPLCdelta10	98	124	124		89	185	104
YPLWdelta11	284	271	271		295	280	304
YPLWdelta2	304	133	133		303	95	188
YPLWdelta3	64	49	49		75	77	82
YPLWdelta4	65	48	48		76	76	83
YPLWdelta5	126	160	160		127	100	121
YPLWdelta6	158	93	93		183	71	71
YPLWdelta7	211	295	295		215	250	278
YPLWdelta8	167	159	159		130	99	122
YPLWdelta9	260	214	214		253	194	206
YPRCdelta13	191	223	223		194	206	232
YPRCdelta15	291	287	287		293	279	305
YPRCdelta18	90	60	60		112	98	113
YPRCdelta19	91	59	59		113	97	114
YPRCdelta22	275	232	232		268	205	207
YPRCdelta23	19	25	25		43	26	44
YPRCdelta24	36	24	24		27	25	45
YPRWdelta12	13	23	23		22	24	20
YPRWdelta14	172	222	222		180	178	117
YPRWdelta16	218	231	231		222	204	198
YPRWdelta17	280	136	136		285	240	216
YPRWdelta20	50	22	22		44	23	46
YPRWdelta21	51	21	21		45	22	47
